# Supplementary material for: Proteome Characteristics of Non-Alcoholic Steatohepatitis Liver Tissue and Associated Hepatocellular Carcinomas
Source: Int J Mol Sci. 2017 Feb 17;18(2):434. doi: 10.3390/ijms18020434 (PMC5343968; doi:10.3390/ijms18020434)
Supplement: Supplementary file 1 [file ijms-18-00434-s001.zip]

Archive with 5 entries (5 files):
- Supplementary Table S3 Upstream regulators.xlsx
- Supplementary Table S4 Functions.xlsx
- Supplementary Table S5 Canonical pathways.xlsx
- Supplementary Table S7 representative proteome data.xlsx
- ijms-169550 SI.pdf
