# Supplementary material for: Proteome Characteristics of Non-Alcoholic Steatohepatitis Liver Tissue and Associated Hepatocellular Carcinomas
Source: Int J Mol Sci. 2017 Feb 17;18(2):434. doi: 10.3390/ijms18020434 (PMC5343968; doi:10.3390/ijms18020434)
Supplement: Supplementary file 1 [file ijms-18-00434-s001.zip › Supplementary Table S3 Upstream regulators.xlsx]

## Sheet: Sheet1
Table S3. IPA analysis of up-stream regulators in NASH-associated biopsies, HCCs and HCV+ HCCs.
		NASH biopsy				NASH HCC				HCV+ HCC
Upstream Regulator	Molecule Type	Predicted Activation State	Activa-tion z-score	p-value	Target molecules in dataset	Predicted Activation State	Activa-tion z-score	p-value	Target molecules in dataset	Predicted Activation State	Activa-tion z-score	p-value	Target molecules in dataset
IGF2BP1	translation regulator	Activated	2.449	9.87e-07	COL14A1,COL1A1,COL1A2,COL6A2,COL6A3,LUM	Activated	2.236	5.18e-05	COL14A1,COL1A1,COL1A2,COL6A2,COL6A3		ND	ND
IGF1	growth factor		1.428	0.0366	BGN,BRCA1,CACNA1S,COL1A1,COL2A1,CTSD,EGR2,FGFR1,FN1,ITGAV,KIF1A,VIM	Activated	2.835	0.0295	AKR1C1/AKR1C2,BGN,CACNA1S,COL1A1,CTSD,DYRK1B,EGR2,FN1,GAPDH,HSPA5,IRS1,KIF1A,SOX2,VIM		-0.423	0.0123	A2M,AKR1C1/AKR1C2,BGN,COL2A1,CTSD,DDX5,FN1,GPD1,H2AFX,HSD11B1,HSPA5,LASP1,PARP1,PTEN,SNCG,VIM
Tgf beta	group		1.013	0.00279	ADH1C,BGN,COL1A1,COL1A2,COL7A1,FN1,KRT1,RYR2,RYR3,SMAD4,VIM	Activated	3.072	0.0101	ADH1C,BGN,COL1A1,COL1A2,COL7A1,FN1,PROM1,RYR2,RYR3,SMAD4,VIM	Activated	2.421	9.51e-07	ACADM,ACSL1,AK4,ATP5O,DECR1,ETFA,FN1,KARS,LMNA,MDH2,NME2,PPA1,SHMT2,SLC25A5,SOD2,TJP2,TOMM70A,TUFM
TGFB1	growth factor	Activated	2.213	0.0634	BGN,COL1A1,COL1A2,FN1,VIM	Activated	4.117	0.000109	ACAA2,ADAM19,AKR1C1/AKR1C2,ALDH2,ALDH5A1,AMOTL2,APOB,ARG1,ASS1,BGN,CCNB2,CENPE,CFL1,COL1A1,COL1A2,COL3A1,COL4A2,COL4A6,COL6A2,COL6A3,COL7A1,CTSD,EGR2,FBN1,FN1,FTL,GATM,GBP1,HPGD,HSD17B6,HSP90AA1,HSPA1A/HSPA1B,HSPA5,IFIH1,IRS1,ITGA1,ITGA2,ITGA3,KRT18,KRT7,KRT8,MCF2L2,MSN,MYBL1,MYH9,MYOF,NNMT,PROM1,SERPINE2,SHMT1,SMAD4,TUFM,VAT1,VIM,XYLT1	Activated	2.414	1.12e-06	ACAA2,ACTN1,AK1,APOE,ARG1,ASS1,BDH1,C21orf33/LOC102724023,CAT,CFL1,CLU,COL18A1,COL6A1,CPT1B,CTNNB1,CTSC,DDX5,EIF4A3,FLNA,FLNB,FN1,FTH1,GNB4,GPT,HADH,HEBP1,HMGN2,HSD17B6,HSP90AA1,HSPA5,HSPB1,HSPG2,LDHA,MAOA,MAP4,MSN,MYH9,MYL12A,NAMPT,NIT1,NNMT,PCCB,PHGDH,PNP,POSTN,PRDX4,PRSS1,PSMC3,PSMD1,SELENBP1,SERPINA1,SHMT1,SLC4A1,SOD2,SPEG,STOML2,TJP2,TPM1,TUFM,TXNRD1,TYMP,VIM,XDH
TGFBR1	kinase	Activated	2.213	0.00191	BGN,COL1A1,COL1A2,FN1,VIM	Activated	2.213	0.00407	BGN,COL1A1,COL1A2,FN1,VIM		ND	ND
TGFBR2	kinase		1.35	0.0194	BGN,COL1A1,COL1A2,COL4A6,FN1,GGA3,KRT8,SMAD4	Activated	2.604	0.000689	BGN,COL1A1,COL1A2,COL4A6,FN1,GATM,HPGD,KRT18,KRT8,MCF2L2,MYOF,SMAD4		1.934	0.343	CLU,CTNNB1,FN1,HSD11B1,PRSS1
SMAD1	transcription regulator		1.98	0.00338	COL1A1,COL1A2,COL2A1,COL4A1	Activated	2.028	0.0253	COL1A1,COL1A2		ND	ND
SMAD3	transcription regulator	Activated	2.722	0.202	BGN,COL1A1,COL1A2,COL2A1,COL3A1,COL6A1,COL6A3,COL7A1,LUM,VIM,ZYX	Activated	2.474	0.269	APOB,BGN,COL10A1,COL1A1,COL1A2,COL3A1,COL6A3,COL7A1,VIM,ZYX		1.187	0.0328	APOA1,APOA2,APOC3,COL6A1,CPT1B,CTNNB1,HP,TPM1,VIM
Stat3-Stat3	complex			0.0102	FGB,FTL,SOD2	Activated	2	0.00192	FGA,FGB,FTL,SOD2	Activated	2.018	0.00174	FGA,FGB (includes EG:110135),FGG,SOD2
CTNNB1	transcription regulator		0.431	0.0119	AGRN,ALDH1A1,ALDH3A2,COL1A1,COL2A1,COL4A1,COL4A6,CYB5A,CYP1A2,FEN1,FN1,HSPE1,KRT1,KRT7,LMNA,PKD1,SERPINE2	Activated	2.621	0.0287	ALDH1A1,COL1A1,COL4A2,COL4A5,COL4A6,CYB5A,CYP1A2,ENO3,FLOT2,FN1,HSPE1,IRS1,ITGA1,KRT7,LMNA,PRRC2A,SERPINE2,SOX2		0.926	0.00113	ACTN4,AOC3,BCAP31,CLU,CRAT,CTNNB1,CYB5A,CYP2E1,CYP8B1,FN1,GLUL,HSPE1,LAP3,LMNA,MAP4,ME1,PCCA,PSAP,RGN,S100A8,SERPINA1,SOX11,SYK,VIM
CMYC			ND	ND		Activated	3.030	1.95E-14	AHCY,ANXA4,ANXA6,APEX1,ARG1,C1QBP,CANX,CDKN2D,COL4A1,COL5A1,CPT1A,CPT2,CTSB,CTSD,DDX5,EFTUD2,EIF2S1,FABP5,FBL,FN1,GAA,GPI,HLAB,HNRNPA1,HSP90AA1,HSPA9,HSPB1,HSPE1,LAMP2,LDHA,LGALS1,MAP4,NARS,NCL,NME2,NPM1,NUCB1,PEX19,PHB2,PLS3,PSAT1,PTEN,PTMA,RPL13,RPL22,RPL7,SARDH,SERBP1,SERPINH1,SLC2A2,TAGLN2,TKT,TLN1,TPM1,TXN,UGT1A1,YBX1		0.876	1.95E-17	ACAT1,ACSL4,ACTN1,ACTN4,AHCY,ANXA4,ANXA6,APEX1,ARG1,ASS1,C1QBP,CANX,CLU,COL14A1,CPT1A,CPT2,CTNNB1,DDX5,ENO1,FBL,FLNA,FN1,FTH1,HLA-A,HNRNPA1,HSP90AA1,HSPA9,HSPB1,HSPD1,HSPE1,LAMP2,LDHA,MAP4,MOGS,MSN,MTHFD1,NARS,NCL,NDRG1,NME2,NPM1,NUCB1,PEX19,PHB2,PTMA,RANBP1,RPL13,RPL7,SARDH,SERBP1,SFXN1,SHMT1,SHMT2,SLC2A2,SOD2,TAGLN2,TKT,TPD52,TPM1,TXN,UGT1A6
CEBPB	transcription regulator		0.971	0.000577	ADH1C,AKR1B10,ALDH1A1,ARG1,BHMT,C3,CCNB2,COL1A1,COL1A2,COL5A2,CYB5A,FTL,GSTA1,HSD17B4,HSPD1,HSPE1,VIM	Activated	3.352	2.77e-05	ADH1C,AKR1B10,AKR1C3,ALDH1A1,APOB,ARG1,BHMT,C3,CCNB2,COL1A1,COL1A2,CYB5A,FTL,GSTA1,HSP90AA1,HSPD1,HSPE1,IGKC,IRS1,KRT18,SULT2A1,VIM		1.004	4.28e-06	ADH1C (includes EG:11522),APOC3,CP,CPT1A,CTNNB1,CTSC,CYB5A,CYP2E1,CYP3A4,DDX5,DHRS1,HNRNPA3,HP,HSD11B1,HSD17B4,HSP90AA1,HSPD1,HSPE1,SERPINA1,SULT2A1,UGT1A6,VIM,XDH
NFE2L2 (Nrf2)	transcription regulator		0.526	3.18e-05	AKR1B10,BHMT,BRCA1,CES1,COL1A1,COL3A1,CTSD,EPHX1,FABP1,FN1,FTL,GSTA1,HSP90B1,LMNA,PDIA6,PPIB,PRDX1,RYR3,SOD2,UGDH	Activated	2.954	4.12e-07	AKR1A1,AKR1B10,BHMT,CAT,CBR1,CCT3,CES1,COL1A1,COL3A1,COL4A2,CTSD,EPHX1,FABP1,FN1,FTL,GSTA1,HSP90AA1,HSP90AB1,HSP90B1,KIFC2,LMNA,PDIA4,PPIB,RYR3,SOD2,TXN	Activated	2.673	1.38e-13	AKR1A1,AKR1B10,ALDH3A1,ALDOA,AOX1,BHMT,CAT,CBR1,CCT3,ENTPD5,FABP1,FN1,FTH1,G6PD,GSS,HSP90AA1,HSP90AB1,HSP90B1,HSPA9,LMNA,ME1,MOGS,NARS,NQO1,PDIA4,PGD,PPIB,PSMC3,PSMD1,RPLP0,SHC1,SOD2,TXN,TXNRD1,UGDH,UGT1A6
SP1	transcription regulator		0.779	6.38e-05	ALDH3A2,ASS1,ATP2A3,ATP5B,COL1A1,COL1A2,COL2A1,COL7A1,CTSD,FN1,HADHB,HBG2,HBZ,HSPA1A/HSPA1B,ITGA2,MYBL1,PSIP1,SLC25A5,SOD2,SPTB,UGDH,VIM	Activated	2.87	0.00171	ACSL1,ASS1,ATP5B,CAT,COL1A1,COL1A2,COL7A1,CTSD,DMD,FN1,HADHB,HBZ,HSPA1A/HSPA1B,HSPA5,ITGA2,KRT18,MAOB,MYBL1,SLC25A5,SOD2,VIM		1.391	2.34e-06	ACSL1,APOA1,APOC3,APOE,ASS1,ATP2A2,ATP5B,C1QBP,CAT,CTH,EZR,FLNA,FN1,GSS,HADHB,HBZ,HSPA5,MAOA,NDRG1,PARP1,PKM,RANBP1,SLC25A5,SOD2,TEAD1,TXNRD1,UGDH,VIM
VEGFA	growth factor		-0.639	0.00289	ALDH2,COL1A1,DECR1,ETFA,FGFR1,FN1,ITGA2,LMNA,MDH2,SLC25A5,SOD2	Activated	2.428	0.000126	ACSL1,ALDH2,COL1A1,DECR1,ETFA,FN1,GBP1,ITGA1,ITGA2,LMNA,NME2,SHMT2,SLC25A5,SOD2,TUFM	Activated	2.421	9.51e-07	ACADM,ACSL1,AK4,ATP5O,DECR1,ETFA,FN1,KARS,LMNA,MDH2,NME2,PPA1,SHMT2,SLC25A5,SOD2,TJP2,TOMM70A,TUFM
NRIP1	transcription regulator	Activated	2	0.0256	ACAA2,ACO2,CCNB2,HADHB		-0.447	0.0106	ACAA2,ACO2,CCNB2,HADHB,PYGL		1.3	0.00028	ACAA2,APOA1,CPT1B,CYP2C8,HADHB,PYGL,SLC25A20
PDGF BB	complex		0.283	0.0325	BRCA1,C3,COL3A1,EGR2,FGFR1,FN1,LMNA,RYR3,SOD2,TRIOBP,UGDH		ND	ND		Activated	2.607	0.000367	FASN,FN1,GLUL,GSS,NAMPT,POSTN,SOD2, UGDH
EGFR	kinase		0.47	0.00236	CCAR1,COL1A1,COL3A1,COL5A2,COL6A1,COL6A2,F2RL1,FBN1,HBD,ITGA2,SERPINE2,VIM	Activated	2.514	0.00129	CCAR1,COL1A1,COL3A1,COL6A2,F2RL1,FBN1,HBD,HSPB1,ITGA2,PROM1,SERPINE2,TCOF1,TNXB,VIM	Activated	3.111	0.0327	COL6A1,CTNNB1,HNRNPA1,HNRNPA2B1,HP,HSPB1,MARCKS,PKM,POSTN,TCOF1,VIM
FGF2	growth factor					Activated	2.497	0.00197	AKR1B10,BGN,COL1A1,COL1A2,COL3A1,ENO1,FN1,GBP1,IRS1,ITGA3,LMNA,PPP1R12A,PRKDC,REXO1,UGT2B17,VIM	Activated	2.719	0.103	AKR1B10,CTNNB1,ENO1,FLNA,FN1,FTH1,LMNA,PRKDC,VIM,XRCC5,XRCC6
IL1A	cytokine		0.656	0.0465	ALDH1A1,ALDH3A2,CYP1A2,F2RL1,FGFR1,ITGAV,LDHA,SOD2		ND	ND		Activated	2	0.0261	CYP2E1,CYP3A5,GNB4,SOD2
IL1B	cytokine		0.294	0.0469	ARG1,ASS1,BGN,C3,COL2A1,CYP1A2,F2RL1,FABP1,FAM105B,FGB,FN1,GSTA1,HSPA1A/HSPA1B,ITGAV,LCP1,LDHA,NCOA2,P4HB,SOD2,UGDH,VIM	Activated	2.527	0.00626	ALDH7A1,APOB,ARG1,ASS1,BGN,C3,CAT,CCL28,CSF2RB,CYP1A2,CYP2C9,F2RL1,FABP1,FAM105B,FGB,FN1,GBP1,GNL1,GSTA1,HSPA1A/HSPA1B,HSPB1,IRS1,ITGA1,LAMB3,P4HB,RPSA,SOD2,VIM	Activated	2.756	5.47e-08	APOE,ARG1,ASS1,CTNNB1,CYP2C9,CYP2E1, CYP3A5,CYP8B1,DDX5,FABP1,FN1,G6PD, GSTA1,NAMPT,NQO1,POSTN,SOD2,UGDH,VIM
IL6	cytokine		ND	ND		Activated	2.709	0.00428	APOB,ARG1,BGN,C3,CCNB2,CENPE,CES1,COL3A1,CSF2RB,CYP1A2,CYP2C9,FGA,FGB,FN1,GSTA1,HPGD,HSPA5,IRS1,KRT18,KRT8,PROM1,PSME1,SOD2,SP110,VIM	Activated	2.491	0.000237	APOA1,APOE,ARG1,ATP2A2,CLU,CP,CTNNB1,CTSC,CYP2C8,CYP2C9,CYP2E1,CYP3A4,CYP3A5,FGA,FGB,FGG,FN1,HLA-A,HP,HSPA5,MTTP,NAMPT,SERPINA1,SLC2A2,SOD2,STOM,VIM,WARS,XRCC5
NFkB	complex		ND	ND		Activated	2.01	0.106	A2M,C3,COL18A1,CYP3A4,FABP5,FCGR1A,FGG,FN1,HLA-C,HSPA9,HSPB1,LAMP2,LDHA,MMP9,MT-CO2,SLC2A2,VIM,XRCC5,XRCC6	Activated	2.026	0.0842	ABCD3,ATP2A2,CLU,COL18A1,CYP3A4,FGG,FN1,FTH1,HLA-A,HSPA9,HSPB1,LAMP2,LDHA,MT-CO2,SLC2A2,SOD2,VIM,XRCC5,XRCC6
PPARA	ligand-dependent nuclear receptor		0.303	6.86e-10	ACAA2,ACAT1,ACOT2,ALDH2,ALDH3A2,ALDOB,ARG1,ASL,ASS1,ATP5B,C3,CPS1,DECR1,FABP1,FGB,FTCD,GLUD1,GOT2,HADHB,HMGCS2,HSD17B4,KRT8,OTC,PC,PRDX6,PTGR1,SORD,SREBF2,STIM1		-1.878	1.14e-47	ACAA1,ACADM,ACADS,ACADVL,ACAT2,ACSL1,AGXT,AHCY,ALDH2,ALDH9A1,APEX1,APOA1,APOC3,APOE,ARG1,ASL,ATP5B,C3,CAT,COX4I1,CPS1,CPT1A,CPT2,CTH,CYP2C8,CYP4A11,CYP51A1,CYP8B1,ECH1,ECI1,EHHADH,FABP1,FABP5,FGA,FGB,FGG,FTCD,G6PD,GLUD1,GLUL,GNMT,GOT2,GPD1,GPT,GSTK1,H2AFX,HADH,HADHA,HADHB,HIST1H1C,HPD,HPX,HSD17B11,HSD17B4,KHK,KRT8,MMP9,MTTP,OTC,PAH,PBLD,PC,PEX11A,PTGR1,RBP4,RTN4,SARDH,SELENBP1,SLC27A2,SORD,TALDO1…		-1.758	1.25e-49	AADAC,ABCD3,ACAA1,ACAA2,ACADM,ACADS,ACAT1,ACAT2,ACSL1,AHCY,ALDH9A1,APEX1,APOA1,APOA2,APOC3,APOE,ARG1,ASL,ASS1,ATP5B,CAT,CPS1,CPT1A,CPT1B,CPT2,CS,CTH,CYP27A1,CYP2C8,CYP4A11,CYP8B1,DECR1,DECR2,ECH1,ECI1,FABP1,FDPS,FGA,FGB,FGG,FTCD,G6PD,GLUD1,GLUL,GNMT,GOT2,GPD1,GPT,GSTZ1,H2AFX,HADH,HADHB,HPD,HSD17B4,KHK,LGALS4,MTTP,OTC,PAH,PBLD,PC,PMVK,PPA1,PRDX6,PTGR1,SARDH,SCP2,SELENBP1,SLC25A20,SLC27A2,SORD,SULT…
PPARG	ligand-dependent nuclear receptor	Inhibited	-2.416	0.0142	ABCA3,ACAA1,ACAA2,BRCA1,C3,COL1A1,COL1A2,EGFR,EPHX1,FABP1,FN1,GAK,GSTA1,HADHB,HMGCS2,IVD,LIPE,MAP2,PC,PCK2,PDE3B,PEX11A,PMM1,SLC27A3,STIM1,VIM	Inhibited	-3.124	1.37e-19	ACAA1,ACAA2,ACADM,ACADS,ACLY,ACSL1,ALDH9A1,APOA1,APOE,ATP5O,C3,CA2,CAT,CES1,CPT1A,CPT2,CYP4A11,CYP51A1,EHHADH,EPHX1,FABP1,FABP5,FN1,GPD1,GPT,GSTA1,HADHA,HADHB,HYOU1,IVD,KRT18,ME1,MMP9,MTTP,PC,PEX11A,PTEN,PYGL,RBP4,RPSA,S100A8,SLC2A2,SNCG,SORBS1,TKT,UGT1A9,VIM		-1.825	6.63E-17	ACAA1,ACAA2,ACADM,ACADS,ACSL1,ALDH9A1,APOA1,APOA2,APOE,ATP5O,BDH1 (includes EG:100037356),CA2,CAT,CPT1A,CPT1B,CPT2,CRAT,CS,CTNNB1,CYP4A11,FABP1,FDPS,FN1,GPD1,GPT,HADHB,HP,HYOU1,IVD,MTTP,MYH14,PC,PCK2,PYGL,RPSA,SCP2,SERPINA1,SLC25A20,SLC2A2,TKT,VIM
Alpha catenin	group	Inhibited	-2.599	5.45e-05	BGN,COL1A1,COL1A2,COL3A1,COL5A2,COL6A1,COL6A2,COL6A3,LUM,VIM	Inhibited	-2.599	0.0137	BGN,COL1A1,COL1A2,COL3A1,COL6A2,COL6A3,VIM		0.192	0.00428	BGN,COL5A1,COL6A1,CTSB,MMP9,S100A8,TGM2,VIM
SMAD7	transcription regulator	Inhibited	-2.742	0.0178	ADH1C,BGN,COL1A1,COL1A2,COL2A1,COL3A1,COL6A1,COL6A3,FN1,FURIN,KRT8	Inhibited	-2.052	0.0329	ADH1C,BGN,COL1A1,COL1A2,COL3A1,COL6A3,FN1,KRT8,PROM1,TXN		ND	ND
HNF4A	transcription regulator	Inhibited	-2.736	0.0773	ABCB10,ABCC3,ABCC6,ACAA2,ACAT1,ACCS,ACIN1,ACO2,ADH1B,ADH6,AKR1C4,ALDH1A1,ALDH1L1,ALDH2,ALDOB,ANKRA2,ATAD5,ATP10A,BCL6,BHMT,BLVRB,BTRC,C11orf68,C17orf59,C1orf109,C22orf28,C3,C4B,CSTF2T,CYP1A2,CYP2C8,CYP2C9,DDX23,DISP2,DLST,ELP2,ERCC5,FABP1,FAHD2A,FANCF,FDX1,FEN1,FGB,FURIN,GOLGA2,GOT1,GRHPR,GRIN2D,GTF3C5,HAAO,HADHB,HBP1,HIST1H2BD,HNRNPR,HSD17B4,HSP90B1,HSPE1,IL11RA,INCENP,ITGA9,KIF3B,KRT8,LATS1,LRR…	Inhibited	-2.93	0.00252	ABCC3,ABCC6,ACAA2,ACAT1,ACCS,ACIN1,ACO2,ACSL1,ADH1B,ADH6,AKR1C1/AKR1C2,AKR1C3,AKR1C4,ALDH1A1,ALDH1L1,ALDH2,ALDH5A1,ALDOB,ANKHD1,APOB,ATP10A,BHMT,BLVRB,C11orf68,C3,CLPB,CPT1A,CSTF2T,CYP1A2,CYP2B6,CYP2C8,CYP2C9,DDX23,DISP2,DLST,DYRK1B,ERCC5,FABP1,FANCF,FBP1,FDX1,FGA,FGB,GLYAT,GOLGA2,GOT1,GRHPR,GRIN2D,GSTK1,GTF3C5,HAAO,HADHB,HBP1,HGD,HIST1H2BD,HNRNPR,HPD,HSP90B1,HSPA5,HSPE1,HSPH1,IL11RA,IMMT,INCENP,…	Inhibited	-3.168	4.49e-25	ABHD10,ACAA2,ACAT1,ACSL1,ACSS3,ACTN1,ACY1,ADH1B,ADH6,AKR1C3,AKR1C4,ALDH3A1,ALDH8A1,AMACR,APOA1,APOA2,APOC3,APOE,BDH1,BHMT,BLVRB,BPHL,C11orf54,C21orf33/LOC102724023,COASY,CPT1A,CPT1B,CPT2,CRAT,CRYZ,CS,CTNNB1,CUX2,CYP27A1,CYP2C8,CYP2C9,CYP2E1,CYP3A4,CYP3A5,CYP4F3,CYP8B1,DLST,DNAJB9,ERLIN1,ETFDH,FABP1,FAHD2A,FBP1,FDPS,FGA,FGB,FH,FLNA,G6PD,GOT1,GPT,GRHPR,GSS,GSTZ1,HAAO,HADHB,HGD,HPD,HSD11B1,HSD17B4,H…
HNF1A	transcription regulator		ND	ND		Inhibited	-2.015	7.76e-14	ACAT2,ADH1A,ADH1B,ADH1C (includes EG:11522),ADH4 (includes EG:127),ADH6 (includes EG:130),AKR1C1/AKR1C2,AKR1C3,AKR1C4,AMBP,ANXA4,APOC3,CBS,CLYBL,COL27A1,CTSZ,CYB5A,CYP2E1,FABP1,FGA,FGB (includes EG:110135),FH,GBE1,GLUL,GOT1,GRHPR,GSTA1,HPX,HSD11B1,KDM2B,KNG1,MTTP,OGDH,PAH,PIGR,SLC2A2,TMED10,UGT1A1,UGT1A8,UGT2B10,UGT2B17,UGT2B4,UGT2B7	Inhibited	-2.268	3.78e-11	AADAC,ACAT2,ADH1A,ADH1B,ADH1C (includes EG:11522),ADH4 (includes EG:127),ADH6 (includes EG:130),AKR1C3,AKR1C4,ANXA4,APOA2,APOC3,CYB5A,CYP27A1,CYP2E1,FABP1,FBP1,FGA,FGB,FH,GBE1,GC,GLUL,GOT1,GRHPR,HGD,HSD11B1,MTHFD1,MTTP,OGDH,PAH,PFKL,SERPINA1,SLC2A2,TMED10,UGT2B10,UGT2B4,UGT2B7
TP53	transcription regulator	Inhibited	-2.426	1.94e-08	ABAT,ACAA2,ACAT1,ACO2,AMOTL2,ASL,ASS1,BRCA1,CCNB2,COL14A1,COL1A1,COL1A2,COL2A1,COL3A1,COL4A1,COL5A2,COL6A2,CTSD,CYB5A,EIF4G3,EPHX1,ETFA,FEN1,FN1,HADHB,HDAC5,HSPA1A/HSPA1B,HSPA1L,HSPD1,IDH2,ITGA2,KRT8,LDHA,LPIN1,MAD1L1,MDH2,MYBL1,MYH9,MYO6,NPM1,NRAP,P4HB,PDIA6,PRDX3,PRDX6,PTPRM,RBBP6,RGS12,SERPINE2,SOD2,UGDH,VIM	Inhibited	-2.859	5.11e-18	ABAT,ACAA2,ACADVL,ACAT1,ALDH4A1,ALDH9A1,ANXA6,ASL,ASS1,CAT,COL1A1,COL3A1,COX2,CTSD,EPHX1,ETFA,FASN,FN1,GAPDH,GATM,HADHB,HNRNPA2B1,HSP90AA1,HSP90AB1,HSPA1A/HSPA1B,HSPB1,HSPD1,KRT18,KRT8,LDHA,MDH2,MYH9,NPM1,P4HB,PARK7,PFN1,PRDX6,SOD2,TGM2,VIM		-1.381	6.61e-21	ABAT,ACAA2,ACAT1,ACTN1,ACTN4,AHCY,AK1,ALDH4A1,ALDH9A1,ANXA4,ANXA6,APEX1,APOA1,APOE,ASL,ASS1,ATP5C1,BCAP31,CAT,CLU,COL14A1,COL18A1,COMT,CP,CTNNB1,CYB5A,DLD,ECH1,ETFA,EZR,FDPS,FN1,G6PD,GC,GLUL,H2AFX,H2AFY,HADH,HADHB,HMGN2,HNRNPA2B1,HSP90AA1,HSP90AB1,HSPB1,HSPD1,HSPG2,IDH1,KPNB1,LASP1,LDHA,LMAN2,MAP4,MDH2,ME1,MTDH,MYH10,MYH9,NAMPT,NARS,NDRG1,NPEPPS,NPM1,NUDT5,PARK7,PCCA,PDLIM1,PGM3,POSTN,PRDX6,PRKAR…
SOX2	transcription regulator	Inhibited	-2.236	0.124	ABCC3,ABCC6,COL1A1,EGFR,JARID2,ZFHX3	Inhibited	-2.236	0.109	ABCC3,ABCC6,COL1A1,EGFR,GOLGA6C,JARID2		ND	ND
SPDEF	transcription regulator		-1.026	5.12e-09	COL16A1,COL1A1,COL4A1,COL4A6,COL5A2,COL6A1,COL6A2,COL6A3,FGFR1,ITGA3,SMAD4,VIM	Inhibited	-2.335	0.00077	COL1A1,COL4A2,COL4A5,COL4A6,COL6A2,COL6A3,EGFR,ITGA3,SMAD4,VIM		ND	ND
PDX1	transcription regulator		-0.478	0.00149	ALDOB,ATP2A3,COL1A1,COL25A1,COL3A1,FGFR1,GOT1,KRT8,PC,PHGDH	Inhibited	-2.137	0.0374	ALDOB,CAT,COL1A1,COL3A1,FGF2,GOT1,IDH1,IGFBP3,KRT18,KRT8,LRRC49,MAOB,PC		ND	ND
CEBPA	transcription regulator		ND	ND			ND	ND		Inhibited	-3.023	2.34e-05	ACSL1,ADH1A,ADH1B,ADH1C,ADH6,APOC3,ARG1,ASL,ASS1,CA2,CPS1,CPT1A,CYP3A4,CYP3A5,HP,HSD11B1,HSPA5,OTC,PGD,S100A8,SOD2,SULT2A1
NR1I3 (CAR)	ligand-dependent nuclear receptor		ND	ND		Inhibited	-2.213	0.0148	ABCC3,ALDH1A1,CORO7/CORO7-PAM16,CYP1A2,CYP2B6,CYP2C8,CYP2C9,EPHX1,PTPN11,SULT2A1		-1.685	1.99e-05	CYP2C8,CYP2C9,CYP3A5,CYP8B1,EPHX1, HSD17B4
PXR ligand-PXR-Retinoic acid-RXRα	complex		-1.982	0.00743	ALDH1A1,ALDH3A2,CYP1A2,GSTA1	Inhibited	-2.246	0.000298	ALDH1A1,CAT,CYP1A2,CYP2C9,GSTA1,SULT2A1	Inhibited	-1.927	7.17e-05	CYP2C8,CYP2C9,CYP3A5,GSTA1
ND, not detected
