# Supplementary material for: Proteome Characteristics of Non-Alcoholic Steatohepatitis Liver Tissue and Associated Hepatocellular Carcinomas
Source: Int J Mol Sci. 2017 Feb 17;18(2):434. doi: 10.3390/ijms18020434 (PMC5343968; doi:10.3390/ijms18020434)
Supplement: Supplementary file 1 [file ijms-18-00434-s001.zip › Supplementary Table S4 Functions.xlsx]

## Sheet: Sheet1
Table S4. IPA analysis of altered molecular functions in NASH-associated biopsies, HCCs and HCV+ HCCs
	NASH biopsy				NASH HCC				HCV+ HCC
Biological Functions	Predicted Activation State	Activa-tion z-score	p-value	Target molecules in dataset	Predicted Activation State	Activa- tion z-score	p-value	Target molecules in dataset	Predicted Activation State	Activa- tion z-score	p-value	Target molecules in dataset
Cellular Assembly and Organization	Increased	2.78	3.18e-11	MYH4,CROCC,RPGRIP1L,STK35,IKBKB,SOD2,LPIN1,ALDOB,KIF1A,LUM,ADNP,ITGAV,SPTB,ARHGEF11,BRCA1,MYO6,PHIP,LCP1,C3,CFL1,RRBP1,FGFR1,GPRIN1,HOOK2,COL2A1,LMNA,FMNL1,FOXG1,NUMBL,PTPRM,SIPA1L1,HDAC5,FTCD,MAP3K12,PRDX3,SLITRK6,PKD1,MYL12B,ZAK,PPP1R12A,STXBP5,AGRN,ARG1,COL3A1,PTMS,SPTBN1,FLNB,FN1,PPIB,CACNA1S,SLC25A5,CACNA1F,COL1A2,MCF2,F2RL1,PHGDH,VPS18,COL5A2,BGN,ITGA2,GOLGB1,COL17A1,CKAP5,VIM,DOCK7,ITGA3,N…	Increased	2.15	9.77e-05	NPM1,MYH10,EPS8,HSPA1A/HSPA1B,TLN1,HSPA5,TNXB,KRT9,IKBKB,LPIN1,SOD2,CENPE,ALDOB,KRT18,KIF1A,ADNP,TXN,LATS1,IGHG2,TIAM1,HIST1H1E,CFL1,CLTC,KIF26A,LMNA,FMNL1,PTPRM,HDAC5,PIP5K1A,PEX1,COL6A3,HSP90AA1,PPP1R12A,HIST1H1D,ITGA1,STXBP5,HSPB1,ARG1,ARHGAP33,COL3A1,FN1,PPIB,CACNA1S,TPR,GAPDH,DMD,IGHG1,DNMBP,IQGAP1,SLC25A5,SHROOM2,COL1A2,MCF2,CCDC88A,F2RL1,CIT,UTRN,SMAD4,AIFM1,PRKDC,BGN,MAP3K1,RYR2,CKAP5,VIM…	Increased	3.23	1.27e-06	ACTBL2,ACTN1,ACTN4,MYH9,VIM,TUBA1C,ABCD3,ALDOA,CFL1,CLTC,FLNA,FN1,MAP4,HMGCL,LMNA,LONP1,MSN,PEX19,RRBP1,SCP2,SERPINC1,SOD2,TMED10, CFL1,COL18A1,MARCKS, PLEC,TPM1,TTN,EZR,SLC9A3R
Cell movement	Increased	2.564	0.0159	ARG1,BGN,BRCA1,C3,CCNB2,CD22,CES1,CFL1,COL17A1,COL1A1,COL2A1,COL3A1,COL4A1,COL4A3,COL7A1,CYP1A2,DNAH5,DOCK8,EGR2,F2RL1,FBN1,FGB,FGFR1,FLNB,FN1,FOXG1,HIST1H1T,HSP90B1,HSPA1A/HSPA1B,HSPD1,IKBKB,ITGA2,ITGA3,ITGAV,KRT8,LCP1,LMNA,LUM,MAP3K12,MCF2,MINK1,MSN,MYH9,MYL12B,NCOA6,NPM1,NPPC,P4HA2,PKD1,PPIB,PRDX1,PTPRM,RASGRF1,SERPINE2,SMAD4,SMG1,SOD2,SORD,SRCIN1,STIM1,STK35,TCF3,TCIRG1,TUBA1C,UGDH,VIM	Increased	3.391	0.00874	C3,CAT,CCDC88A,COL1A1,COL4A3,CSF2RB,DYRK1B,EPS8,F2RL1,FBN1,FGA,FN1,HNRNPA2B1,IKBKB,IQGAP1,IRS1,ITGA1,ITGA2,KRT8,LAMB3,MAP3K1,MSN,MYH10,MYH9,PTPRM,SMAD4,SMG1,SOD2,TIAM1,TLN1,TUBA1C,VIM	Increased	3.61928	1.27E-06-3.31E-03	APOE,TPM1,FLNB,FN1,CLU,HSPA5,MAP4,HNRNPA1,SOD2,PEX19, FLNA, EZR, POSTN,MARCKS,COL18A1,HMGCL,LONP1,ACTN1,RRBP1, PRKDC,ABCD3, LCP1,SLC9A3R1,CFL1,CLTC,PLEC,VIM,LMNA,TTN,PARP1, SERPINC1,HSPG2, SCP2,TMED10,XRCC6,CAT,ALDOA,ACTN4,XRCC5, MSN
Cell survival		ND	ND		Increased	2.609	0.000317	ADNP,AIFM1,AMH,APOB,ASS1,BRD2,C1QTNF9,CARD11,CAT,CKAP5,COL1A1,COL4A3,CSF2RB,DYRK1B,EXOC2,F2RL1,FANCF,FGF17,FN1,GLUD1,HBZ,HDAC5,HSP90AB1,HSP90B1,HSPA1A/HSPA1B,HSPA5,HSPB1,HSPD1,IFIH1,IKBKB,INPP5J,IQGAP1,IRS1,KIF1A,KIF5A,KIFC2,KRT8,LMNA,MAP3K1,MCF2,MICAL2,NACC1,P4HB,PPP1R13L,PRDX6,PRKDC,PTGR1,PTPN23,PTPRM,RAD50,REV1,RGAG1,RYR2,SETX,SMAD4,SOD2,SREBF2,TCF3,TTBK2,TXN,USP36	Increased	2.05	0.00131	APOE, CAT, CLU, FN1, FTH1, HSP90AB1, HSPA5, LMNA, PARP1, PRKDC, SHC1, SLC2A2, SND1, SOD2, VDAC1, XDH, XRCC5
Exocytosis	Increased	1.387	0.00476	EXOC2,MYH10,MYO5A,RAB2B,SRCIN1,STXBP5,TXN,UNC13A	Increased	2.377	0.00693	EXOC2,F2RL1,MYH10,MYO5A,RAB2B,SRCIN1,STXBP5,SV2A,SYNJ1,TXN,UNC13A		ND	ND
Lipid metabolism			4.64E-07-2.19E-02	DECR1,COL14A1,FTL,FN1,NCOA6,BHMT,ADH1C,LIPE,HMGCS2,ACAA2,PRDX6,HADHB,SLC27A5,SOD2,ALDH1A1,CYP1A2,PLCE1,LPIN1,NCOA2,FABP1,GOT2,HSD17B4,AIFM1,ECHS1,C3,NPPC,LMNA,ACADSB,HSD17B6,PRDX3,ACOT2,SREBF2,ACAT1,MYH9,PLEKHA1,AKR1C4,CPS1,EEA1,ADH4			1.86E-12-2.41E-02	COL14A1,FTL,APOB,AKR1C3,YWHAH,CYP2C9,HMGCS2,TNXB,CTSD,IKBKB,SOD2,LPIN1,ALDH1A1,CYP1A2,UGT2B17,CES1,RDH16,FABP1,SMG1,GSTA1,TXN,GSTK1,C3,ACAA1,GLYAT,LMNA,SULT2A1,HSD17B6,CSF2RB,PIP5K1A,AKR1B10,AMH,IRS1,AKR1C4,CPS1,EPHX1,BRD2,DECR1,FN1,BHMT,COL4A3,ADH1C,IGHG1,MLL3,PRDX6,ACAA2,IDH1,HADHB,AKR1A1,SLC27A5,HPGD,SMAD4,LRPPRC,GOT2,ADCY8,ALDH5A1,AIFM1,PRKDC,ARNTL,ECHS1,AKR1C1/AKR1C2,CCHCR1,MAP3K1,VIM,ITGA3,…			8.13e-20	ACADSB, ACSL1, ACSL4, ADH1C, ADH4, AKR1B10, AKR1C3, AKR1C4, ALDH8A1, AMACR, APOA1, APOA2, APOBR, APOC3, APOE, ATP5B, CAT, COMT, CPS1, CPT1A, CRAT, CS, CYP27A1, CYP2C8, CYP2C9, CYP2D6, CYP2E1, CYP3A4, CYP3A5, CYP4A11, CYP4F3, DLD, EPHX2, FABP1, FDPS, FH, G6PD, GC, GCDH, GPD1, HMGCL, HSD11B1, HSD17B4, MDH2, ME1, MTTP, NQO1, OGDH, PCCA, PCCB, PHYH, PMVK, PSAP, RDH16, SCP2, SDHA, SLC27A2, SLC27A5, SU…
Oxidation of fatty acid	Decreased	-2.164	3.7e-05	ACAA2,ACADSB,ADH1C,ADH4,C3,DECR1,ECHS1,FABP1,GOT2,HADHB,HSD17B4,LIPE,LPIN1	Decreased	-2	9.75e-08	ACAA1,ACAA2,ACSL1,ADH1C,ADH4,C3,CYP2C9,DECR1,ECHS1,EHHADH,FABP1,GOT2,HADHB,HPGD,IMMT,IRS1,LPIN1,LRPPRC	Decreased	-2.28697	7.91e-11	ABCD3, ACADM, ACADS, ACADSB, CPT1A, CPT2, CYP2E1, ECH1, ECHS1, ECI1, FABP1, HADHB, HSD17B4, SLC27A2
Cell death		-0.183	0.00345	ACAT1,ADNP,AGRN,AIFM1,ALDH1A1,ALDH2,AMH,ARG1,ASS1,AVEN,BGN,BRCA1,BRD2,C1QTNF9,C3,CCAR1,CD22,CDC37,CES1,COL1A1,COL2A1,COL4A1,COL4A3,COL6A1,CTSD,CYB5A,DECR1,DOCK8,EGR2,ENO1,EPHX1,EXOC2,F2RL1,FABP1,FAH,FBL,FBN1,FEN1,FGF17,FGFR1,FLNB,FN1,FOXF2,FOXG1,FOXK2,GLUD1,GPR98,GSTA1,HDAC5,HSPA1A/HSPA1B,HSPA2,HSPD1,HSPE1,IFIH1,IKBKB,ITGA2,ITGA3,ITGAV,KIF14,KIF1A,KRT8,LATS1,LDHA,LIPE,LMNA,LUM,MAD1L1,MAP3K12,MLL4…	Decreased	-2.417	0.00445	ACAT1,ADCY5,ADNP,AGAP2,AIFM1,AIFM3,ALDH1A1,ALDH2,AMH,APOB,ARG1,ASS1,ATN1,ATP6V1G2,AVEN,BGN,BRD2,C1QTNF9,C3,CARD11,CAT,CCAR1,CCDC88A,CCT3,CCT4,CDC37,CES1,CIT,COL1A1,COL4A2,COL4A3,CSF2RB,CTSD,CYB5A,CYP2C9,DECR1,DMD,EGR2,ENO1,EP400,EPHX1,EXOC2,F2RL1,FABP1,FAH,FBN1,FGA,FGF17,FN1,FOXF2,FOXK2,GAPDH,GLUD1,GPR98,GSTA1,GTF2F2,HDAC5,HSP90AA1,HSP90AB1,HSPA1A/HSPA1B,HSPA2,HSPA5,HSPB1,HSPD1,HSPE1,IFIH1,IGHG1,…	Decreased	-2.01	9.32e-05	APOE, CAT, CLU, FN1, FTH1, HSP90AB1, HSPA5,HSPA9, HSPB1,LMNA, PARP1, PRKDC, SHC1, SLC2A2, SOD2, VDAC1, XDH, XRCC5 ANXA4, APEX1, CFL1, DNAJB9, G6PD HSPD1, NPM1, SERBP1,TXNDC5
Apoptosis		-0.51	0.00214	ADNP,AGRN,AIFM1,ALDH1A1,ALDH2,AMH,ARG1,ASS1,AVEN,BGN,BRCA1,C1QTNF9,C3,CCAR1,CD22,CDC37,COL1A1,COL2A1,COL4A1,COL4A3,CTSD,CYB5A,DECR1,EGR2,ENO1,EPHX1,EXOC2,F2RL1,FABP1,FAH,FBL,FBN1,FEN1,FGFR1,FLNB,FN1,FOXF2,FOXK2,GLUD1,GSTA1,HDAC5,HSPA1A/HSPA1B,HSPA2,HSPD1,HSPE1,IFIH1,IKBKB,ITGA2,ITGA3,ITGAV,KIF14,KRT8,LATS1,LDHA,LMNA,LUM,MAD1L1,MAP3K12,MLL4,MSN,MYBL1,MYO6,NACC1,NCOA2,NCOA6,NDNL2,NPM1,P4HB,PDCD11,P…	Decreased	-2.219	0.00392	ADCY5,ADNP,AGAP2,AIFM1,AIFM3,ALDH1A1,ALDH2,AMH,ARG1,ASS1,ATN1,ATP6V1G2,AVEN,BGN,C1QTNF9,C3,CAT,CCAR1,CCDC88A,CDC37,CIT,COL1A1,COL4A2,COL4A3,CSF2RB,CTSD,CYB5A,CYP2C9,DECR1,EGR2,ENO1,EP400,EPHX1,EXOC2,F2RL1,FABP1,FAH,FBN1,FN1,FOXF2,FOXK2,GAPDH,GLUD1,GSTA1,HDAC5,HSP90AA1,HSP90AB1,HSPA1A/HSPA1B,HSPA2,HSPA5,HSPB1,HSPD1,HSPE1,IFIH1,IGHG1,IKBKB,IMMT,INTS1,IRS1,ITGA1,ITGA2,ITGA3,KRT18,KRT8,LATS1,LMNA,LSP…	Decreased	-2.13	9.32e-05	ANXA4, APEX1, APOE, CFL1, CLU, CTNNB1, DNAJB9, FN1, G6PD, HSPA5, HSPA9, HSPB1, HSPD1, NPM1, SERBP1, SOD2, TXNDC5
DNA damage		-0.787	0.0114	AIFM1,BRCA1,FN1,NCOA6,NPM1,PRDX1,SETX,SMG1,SOD2	Decreased	-2.254	0.00397	AIFM1,CAT,CENPE,FN1,HSPB1,NPM1,PRKDC,RAD50,SETX,SMG1,SOD2		-0.12	9.11e-05	AIFM1, CAT, CLU, FN1, NPM1, NQO1, PARP1, PRKDC, SOD2, XDH, XRCC5
Binding of endothelial cells		-0.87	0.0101	BGN,C3,FN1,IKBKB,ITGA2,ITGA3,KRT1	Increased	2.16	0.00707	BGN,C3,FN1,HSPA5,IKBKB,ITGA1,ITGA2,ITGA3		ND	ND
Synthesis of nitric oxide		ND	ND		Increased	2.196	0.008	ARG1,ASS1,C1QTNF9,CAT,FN1,HSP90AA1,HSP90B1,HSPA1A/HSPA1B,HSPD1,IMMT,IRS1,MAP3K1,NMRAL1,RPSA,SOD2	Increased	2.11	0.00102	APOE, ARG1, ASS1, CAT, DDAH1, FN1, G6PD, HSPD1, IMMT, RPSA, SOD2, TXNRD1
ND, not detected
