# Supplementary material for: Proteome Characteristics of Non-Alcoholic Steatohepatitis Liver Tissue and Associated Hepatocellular Carcinomas
Source: Int J Mol Sci. 2017 Feb 17;18(2):434. doi: 10.3390/ijms18020434 (PMC5343968; doi:10.3390/ijms18020434)
Supplement: Supplementary file 1 [file ijms-18-00434-s001.zip › Supplementary Table S5 Canonical pathways.xlsx]

## Sheet: Sheet1
Table S5. IPA canonical pathway analysis in NASH-associated biopsies, HCCs and HCV+ HCCs
	NASH biopsy		NASH HCC		HCV+ HCC
Canonical Pathways	-log(p-value)	Molecules	-log(p-value)	Molecules	-log(p-value)	Molecules
Fatty Acid β-oxidation I	3.35	HADHB,SLC27A5,ECHS1,HSD17B4,ACAA2	5.07	HADHB,SLC27A5,ECHS1,ACAA1,EHHADH,ACAA2,ACSL1	ND	ND
Fatty Acid α-oxidation	2.5	ALDH2,ALDH1A1,ALDH3A2	4.74	ALDH4A1,ALDH2,ALDH1A1,ALDH9A1,ALDH7A1	1.02	ALDH3A1
Hepatic Fibrosis / Hepatic Stellate Cell Activation	1.94	COL1A2,MYH4,COL1A1,FN1,FGFR1,MYH9,SMAD4,COL3A1	1.17	COL1A2,COL1A1,MYH10,FN1,MYH9,SMAD4,COL3A1	0.89	FN1,MYH9,CYP2E1
Ethanol Degradation II	5.23	ADH6,ALDH2,ALDH1A1,ALDH3A2,ADH1C,ADH1B,ADH4	9.48	ADH6,ALDH4A1,ALDH2,AKR1A1,ALDH1A1,ADH1C,ADH1B,ALDH9A1,ACSL1,ALDH7A1,ADH4	ND	ND
Xenobiotic Metabolism Signaling/Lipid metabolism	1.62	ANKRA2,MAP3K12,FTL,HSP90B1,ALDH1A1,CYP1A2,CES1,ALDH3A2,ALDH1L1,GSTA1,ALDH6A1,HDAC5	5.85	ALDH4A1,FTL,UGT2B7,MAP3K1,ALDH1L1,CYP2C9,CYP51A1,CYP4F11,SULT2A1,ALDH9A1,HDAC5,HSP90B1,MAOB,ALDH1A1,CYP1A2,UGT2B17,CES1,HSP90AB1,CAT,HSP90AA1,GSTA1,ALDH5A1,ALDH6A1,GSTK1,ALDH7A1	8.75	FMO3,CES1,UGT2B4,HSP90AB1,UGT2B7,CYP3A5,NQO1,HSP90AA1,CYP2C9,GSTA1,UGT2B10,FMO5,ALDH3A1,CYP2C8
NRF2-mediated Oxidative Stress Response	0.692	FTL,SOD2,PPIB,PRDX1,GSTA1,EPHX1	2.16	AKR1A1,FTL,SOD2,PPIB,CAT,MAP3K1,GSTA1,TXN,CBR1,GSTK1,EPHX1	2.24	SOD2,NQO1,GSTA1,TXN,EPHX1
PI3K/AKT Signaling	1.27	IKBKB,HSP90B1,CDC37,SYNJ1,ITGA2,ITGA3	2.35	IKBKB,HSP90B1,CDC37,SYNJ1,YWHAH,HSP90AB1,ITGA2,HSP90AA1,ITGA3	ND	ND
LPS/IL-1 Mediated Inhibition of RXR Function	ND	ND	ND	ND	5.89	APOE,FMO3,CYP3A5,CYP2C9,FABP1,GSTA1,FMO5, CYP4A11,ALDH3A1,CYP2C8
Actin Cytoskeleton Signaling	ND	ND	ND	ND	0.802	FN1,MYH9,CFL1
Signaling by Rho Family GTPases	ND	ND	ND	ND	0.735	GNB4,CFL1,VIM
Stress Response	1.27	IKBKB,HSP90B1,CDC37,SYNJ1,ITGA2,ITGA3	2.35	IKBKB,HSP90B1,CDC37,SYNJ1,YWHAH,HSP90AB1,ITGA2,HSP90AA1,ITGA3	ND	ND
nNOS Signaling	1.38	RYR3,RYR2	2.22	RYR3,RYR2,DMD	ND	ND
Gluconeogenesis I	1.78	ALDOB,ENO1,MDH2	3.42	ALDOB,ENO1,ENO3,GAPDH,FBP1	0.834	ENO1
Putrescine Degradation III	2.25	ALDH2,ALDH1A1,ALDH3A2	5.57	ALDH4A1,ALDH2,MAOB,ALDH1A1,ALDH9A1,ALDH7A1	ND	ND
-log (p-value) reflects the number of proteins with altered expression (up- or down-regulated)
