# Supplementary material for: Proteome Characteristics of Non-Alcoholic Steatohepatitis Liver Tissue and Associated Hepatocellular Carcinomas
Source: Int J Mol Sci. 2017 Feb 17;18(2):434. doi: 10.3390/ijms18020434 (PMC5343968; doi:10.3390/ijms18020434)
Supplement: Supplementary file 1 [file ijms-18-00434-s001.zip › Supplementary Table S7 representative proteome data.xlsx]

## Sheet: Лист1
Table S7. Representative raw data of proteome analysis in NASH biopsies, HCCs and HCV+ HCC patients as compared to the liver tissue of patient with gastrointestinal cancer metastasis
N	Unused	Total	% Cov	Accession (GI No.)	Name	Species	NASH biopsy ratio 114:117	PVal 114:117	NASH HCC ratio 115:117	PVal 115:117	HCV+ HCC ratio 116:117	PVal 116:117
139	1.96	1.97	61.3	292495088	RecName: Full=Sorbitol dehydrogenase; AltName: Full=L-iditol 2-dehydrogenase	HUMAN	0.8034	0.0004	0.6151	0	0.9383	0.0016
265	0.47	0.48	59	292495039	RecName: Full=Serine/threonine-protein kinase 35; AltName: Full=CLP-36-interacting kinase 1; Short=CLIK-1; AltName: Full=PDLIM1-interacting kinase 1; AltName: Full=Serine/threonine-protein kinase 35 L1	HUMAN	1.1512	0.0003	1.0693	0.1509	0.9269	0.0019
47	6.06	6.06	65.9	290457671	RecName: Full=Phosphoenolpyruvate carboxykinase [GTP], mitochondrial; Short=PEPCK-M; AltName: Full=Phosphoenolpyruvate carboxylase; Flags: Precursor	HUMAN	0.8592	0.0002	0.5942	0	1.6822	0
81	3.58	3.6	55.5	269849686	RecName: Full=Fatty acid synthase; Includes: RecName: Full=[Acyl-carrier-protein] S-acetyltransferase; Includes: RecName: Full=[Acyl-carrier-protein] S-malonyltransferase; Includes: RecName: Full=3-oxoacyl-[acyl-carrier-protein] synthase; Includes: RecName: Full=3-oxoacyl-[acyl-carrier-protein] reductase; Includes: RecName: Full=3-hydroxypalmitoyl-[acyl-carrier-protein] dehydratase; Includes: Rec…	HUMAN	0.9518	0.1309	1.023	0.4789	1.3089	0
211	0.86	0.87	42.3	257051061	RecName: Full=Ankyrin-3; Short=ANK-3; AltName: Full=Ankyrin-G	HUMAN	1.0252	0.6252	0.9298	0.4053	1.054	0.1369
185	1.11	1.11	49.7	257051015	RecName: Full=Hydroxyacylglutathione hydrolase, mitochondrial; AltName: Full=Glyoxalase II; Short=Glx II; Flags: Precursor	HUMAN	0.9486	0.0597	0.7883	0.0287	0.6371	0.0133
167	1.35	1.35	20.8	251757263	RecName: Full=Fibrillin-1; Flags: Precursor	HUMAN	1.5795	0	1.2979	0	0.8709	0.1473
222	0.77	5.88	71.9	238054406	RecName: Full=Keratin, type II cytoskeletal 1; AltName: Full=Cytokeratin-1; Short=CK-1; AltName: Full=Keratin-1; Short=K1; AltName: Full=67 kDa cytokeratin; AltName: Full=Type-II keratin Kb1; AltName: Full=Hair alpha protein	HUMAN	1.0725	0.0365	0.9994	0.9901	0.8443	0.3293
74	4.01	4.01	41	226694201	RecName: Full=Plastin-3; AltName: Full=T-plastin	HUMAN	0.9632	0.7593	0.9329	0.6028	3.3604	0
55	5.54	5.54	68.9	223590229	RecName: Full=Peroxisomal bifunctional enzyme; Short=PBE; Short=PBFE; Includes: RecName: Full=Enoyl-CoA hydratase/3,2-trans-enoyl-CoA isomerase; Includes: RecName: Full=3-hydroxyacyl-CoA dehydrogenase	HUMAN	0.9483	0.1315	0.7565	0	3.1302	0
129	2.08	3.17	48.8	218512079	RecName: Full=Ig gamma-2 chain C region	HUMAN	1.0869	0.2065	1.1028	0.035	1.0215	0.6187
114	2.3	2.3	85.3	218511895	RecName: Full=Putative uncharacterized protein FLJ45840	HUMAN	1.1421	0.0938	0.935	0.2353	0.939	0.1885
7	20.65	20.68	71.2	215274244	RecName: Full=Collagen alpha-3(VI) chain; Flags: Precursor	HUMAN	1.1838	0	1.2523	0.0124	0.9538	0.2981
59	5.06	5.06	74.6	215274114	RecName: Full=Malate dehydrogenase, mitochondrial; Flags: Precursor	HUMAN	0.9154	0.0012	1.0527	0.0548	1.1962	0.1074
199	0.99	0.99	49.2	215273977	RecName: Full=Ubiquitin-like modifier-activating enzyme 7; Short=Ubiquitin-activating enzyme 7; AltName: Full=Ubiquitin-activating enzyme E1 homolog; AltName: Full=D8	HUMAN	1.0133	0.8459	0.9305	0.4906	1.0438	0.6514
51	5.74	5.74	81	215273869	RecName: Full=Peptidyl-prolyl cis-trans isomerase B; Short=PPIase B; AltName: Full=Rotamase B; AltName: Full=Cyclophilin B; AltName: Full=S-cyclophilin; Short=SCYLP; AltName: Full=CYP-S1; Flags: Precursor	HUMAN	0.9276	0.0525	1.1177	0.0405	1.11	0.3551
255	0.52	0.52	56.3	212276510	RecName: Full=Dipeptidyl peptidase 2; AltName: Full=Dipeptidyl peptidase II; Short=DPP II; AltName: Full=Dipeptidyl aminopeptidase II; AltName: Full=Quiescent cell proline dipeptidase; AltName: Full=Dipeptidyl peptidase 7; Flags: Precursor	HUMAN	0.9661	0.8375	0.8012	0.6342	0.967	0.7449
247	0.59	0.6	50	212276501	RecName: Full=Inner centromere protein	HUMAN	1.1405	0.4511	1.0926	0.1967	1.019	0.8519
210	0.87	0.87	46.5	209572748	RecName: Full=E1A-binding protein p400; AltName: Full=p400 kDa SWI2/SNF2-related protein; AltName: Full=Domino homolog; Short=hDomino; AltName: Full=CAG repeat protein 32; AltName: Full=Trinucleotide repeat-containing gene 12 protein	HUMAN	1.0375	0.6868	1.296	0.0283	0.9946	0.9233
182	1.19	1.2	64.9	209572726	RecName: Full=Plectin-1; Short=PLTN; Short=PCN; AltName: Full=Hemidesmosomal protein 1; Short=HD1	HUMAN	1.0637	0.2278	1.0653	0.4393	0.9644	0.8678
249	0.55	0.57	41.1	206729909	RecName: Full=Dihydrolipoyllysine-residue succinyltransferase component of 2-oxoglutarate dehydrogenase complex, mitochondrial; AltName: Full=Dihydrolipoamide succinyltransferase component of 2-oxoglutarate dehydrogenase complex; AltName: Full=2-oxoglutarate dehydrogenase complex component E2; Short=OGDC-E2; AltName: Full=E2K; Flags: Precursor	HUMAN	1.0784	0.2022	1.1431	0.1189	1.0663	0.2803
231	0.72	0.72	46.5	205830477	RecName: Full=Putative triosephosphate isomerase-like protein LOC286016	HUMAN	0.9246	0.2142	0.9889	0.6715	0.9053	0.0002
86	3.33	3.34	57.2	205830271	RecName: Full=Putative annexin A2-like protein; AltName: Full=Annexin A2 pseudogene 2; AltName: Full=Lipocortin II pseudogene	HUMAN	1.2621	0.018	1.3986	0.0117	0.9629	0.577
253	0.53	1.13	85	190360152	RecName: Full=Putative heterogeneous nuclear ribonucleoprotein A1-like 3; Short=hnRNP A1-like 3; AltName: Full=hnRNP core protein A1-like 3	HUMAN	1.0788	0.4502	1.4481	0.0076	1.1122	0.0001
142	1.81	1.81	41.9	187661962	RecName: Full=Putative tubulin beta chain-like protein ENSP00000290377	HUMAN	1.0435	0.4074	1.3119	0.0005	0.8567	0.0417
89	3.12	4.18	69.1	172046825	RecName: Full=Beta-actin-like protein 2; AltName: Full=Kappa-actin	HUMAN	1.2518	0	1.2345	0	1.198	0
31	8.05	8.05	52.2	166898073	RecName: Full=POTE ankyrin domain family member E; AltName: Full=ANKRD26-like family C member 1A; AltName: Full=Prostate, ovary, testis-expressed protein on chromosome 2; Short=POTE-2	HUMAN	1.2128	0	1.2201	0	0.7758	0.0061
216	0.81	0.82	39.7	162416200	RecName: Full=Ras-specific guanine nucleotide-releasing factor 2; Short=Ras-GRF2; AltName: Full=Ras guanine nucleotide exchange factor 2	HUMAN	1.035	0.0235	1.0903	0.1391	1.0173	0.5655
241	0.65	0.66	47.6	158931119	RecName: Full=Protein FAM186B	HUMAN	1.0651	0.3111	0.9949	0.968	0.9664	0.7674
243	0.6	0.61	47.5	156632706	RecName: Full=Leucine-rich PPR motif-containing protein, mitochondrial; AltName: Full=130 kDa leucine-rich protein; Short=LRP 130; AltName: Full=GP130; Flags: Precursor	HUMAN	0.9711	0.5782	1.2357	0.0002	1.4248	0
118	2.27	2.27	72.9	156630863	RecName: Full=UPF0465 protein C5orf33	HUMAN	0.9637	0.3819	0.8722	0.2101	1.1264	0.3114
127	2.12	2.12	48.3	145566796	RecName: Full=Myosin regulatory light chain 12B; AltName: Full=Myosin regulatory light chain MRLC2; AltName: Full=Myosin regulatory light chain 2-B, smooth muscle isoform; AltName: Full=Myosin regulatory light chain 20 kDa; Short=MLC20	HUMAN	1.2201	0.021	1.1846	0.1301	1.1813	0.5795
72	4.06	4.06	59.9	145559446	RecName: Full=Betaine--homocysteine S-methyltransferase 1	HUMAN	0.8737	0.0016	0.5369	0	1.5904	0
246	0.59	0.6	71.2	143928063	RecName: Full=Serine/arginine repetitive matrix protein 2; AltName: Full=Serine/arginine-rich splicing factor-related nuclear matrix protein of 300 kDa; Short=Ser/Arg-related nuclear matrix protein of 300 kDa; Short=SR-related nuclear matrix protein of 300 kDa; AltName: Full=Splicing coactivator subunit SRm300; AltName: Full=300 kDa nuclear matrix antigen; AltName: Full=Tax-responsive enhancer el…	HUMAN	1.1474	0.0003	1.1223	0.0216	0.9355	0.1089
140	1.87	2.31	87.9	143811377	RecName: Full=Collagen alpha-2(IV) chain; Contains: RecName: Full=Canstatin; Flags: Precursor	HUMAN	1.232	0.01214	1.2231	0.0428	1.113	0.212
46	6.25	6.26	64.2	125987812	RecName: Full=Collagen alpha-2(VI) chain; Flags: Precursor	HUMAN	1.3178	0	1.2349	0	0.8406	0.3075
62	4.79	4.79	66.5	125987811	RecName: Full=Collagen alpha-1(VI) chain; Flags: Precursor	HUMAN	1.1899	0.0016	1.258	0.4689	1.1049	0.195
3	52.66	53.69	85.4	124056490	RecName: Full=Collagen alpha-1(III) chain; Flags: Precursor	HUMAN	1.7502	0	1.2309	0	0.9773	0.098
133	2.03	5.75	88.6	124056489	RecName: Full=Collagen alpha-1(II) chain; AltName: Full=Alpha-1 type II collagen; Contains: RecName: Full=Chondrocalcin; Flags: Precursor	HUMAN	1.2025	0.0492	1.2867	0.0111	1.3895	0.02619
2	69.01	70.51	86.2	124056488	RecName: Full=Collagen alpha-2(I) chain; AltName: Full=Alpha-2 type I collagen; Flags: Precursor	HUMAN	1.5613	0	1.2725	0	1.7073	0
1	75.66	75.66	86.1	124056487	RecName: Full=Collagen alpha-1(I) chain; AltName: Full=Alpha-1 type I collagen; Flags: Precursor	HUMAN	1.5162	0	1.2399	0	1.2659	0
161	1.42	1.42	64.2	124028641	RecName: Full=Argininosuccinate lyase; Short=ASAL; AltName: Full=Arginosuccinase	HUMAN	0.8252	0.0066	0.6587	0.0006	0.6782	0.2993
148	1.72	1.72	56.1	124028615	RecName: Full=Cytosol aminopeptidase; AltName: Full=Leucine aminopeptidase 3; Short=LAP-3; AltName: Full=Leucyl aminopeptidase; AltName: Full=Proline aminopeptidase; AltName: Full=Prolyl aminopeptidase; AltName: Full=Peptidase S	HUMAN	0.7692	0.0085	0.7514	0.1355	0.8116	0.3679
261	0.48	0.49	31.6	121941310	RecName: Full=Uncharacterized protein KIAA1109; AltName: Full=Fragile site-associated protein	HUMAN	0.9844	0.3904	0.9954	0.9582	0.9632	0.4808
233	0.7	0.71	41.1	119370332	RecName: Full=Complement C3; AltName: Full=C3 and PZP-like alpha-2-macroglobulin domain-containing protein 1; Contains: RecName: Full=Complement C3 beta chain; Contains: RecName: Full=Complement C3 alpha chain; Contains: RecName: Full=C3a anaphylatoxin; Contains: RecName: Full=Complement C3b alpha' chain; Contains: RecName: Full=Complement C3c alpha' chain fragment 1; Contains: RecName: Full=Comp…	HUMAN	1.0919	0.1025	1.1359	0.0002	0.9388	0.6883
250	0.55	0.56	32.7	116242605	RecName: Full=Kinesin-like protein KIF1B; Short=Klp	HUMAN	1.023	0.5852	1.061	0.347	1.0103	0.6589
234	0.7	0.7	35.6	116242491	RecName: Full=Glycogen debranching enzyme; AltName: Full=Glycogen debrancher; Includes: RecName: Full=4-alpha-glucanotransferase; AltName: Full=Oligo-1,4-1,4-glucantransferase; Includes: RecName: Full=Amylo-alpha-1,6-glucosidase; Short=Amylo-1,6-glucosidase; AltName: Full=Dextrin 6-alpha-D-glucosidase	HUMAN	0.978	0.5352	0.827	0.0319	1.369	0
165	1.36	1.37	73.5	116241354	RecName: Full=ES1 protein homolog, mitochondrial; AltName: Full=Protein KNP-I; AltName: Full=Protein GT335; Flags: Precursor	HUMAN	1.0438	0.5385	0.825	0.0764	1.9789	0
49	5.81	5.81	55.3	116241345	RecName: Full=Trifunctional enzyme subunit beta, mitochondrial; AltName: Full=TP-beta; Includes: RecName: Full=3-ketoacyl-CoA thiolase; AltName: Full=Acetyl-CoA acyltransferase; AltName: Full=Beta-ketothiolase; Flags: Precursor	HUMAN	0.9196	0.0312	0.9013	0.0007	0.8379	0.1019
220	0.79	0.79	37	116241312	RecName: Full=Cytochrome P450 3A4; AltName: Full=Quinine 3-monooxygenase; AltName: Full=CYPIIIA4; AltName: Full=Nifedipine oxidase; AltName: Full=Cytochrome P450 3A3; AltName: Full=CYPIIIA3; AltName: Full=Cytochrome P450 HLp; AltName: Full=Taurochenodeoxycholate 6-alpha-hydroxylase; AltName: Full=Cytochrome P450 NF-25; AltName: Full=Cytochrome P450-PCN1; AltName: Full=Albendazole monooxygenase; A…	HUMAN	1.0539	0.5116	0.8529	0.3829	0.7626	0.0087
163	1.4	1.41	36.4	108936017	RecName: Full=Tripeptidyl-peptidase 1; Short=TPP-1; AltName: Full=Tripeptidyl-peptidase I; Short=TPP-I; AltName: Full=Tripeptidyl aminopeptidase; AltName: Full=Lysosomal pepstatin-insensitive protease; Short=LPIC; AltName: Full=Cell growth-inhibiting gene 1 protein; Flags: Precursor	HUMAN	1.089	0.5035	1.31	0.0825	1.0999	0.0001
204	0.95	1.01	39.2	108861911	RecName: Full=Titin; AltName: Full=Connectin; AltName: Full=Rhabdomyosarcoma antigen MU-RMS-40.14	HUMAN	1.025	0.4	1.0451	0.3403	0.9789	0.387
154	1.57	1.58	44.8	94730425	RecName: Full=Spectrin alpha chain, brain; AltName: Full=Spectrin, non-erythroid alpha chain; AltName: Full=Alpha-II spectrin; AltName: Full=Fodrin alpha chain	HUMAN	1.0687	0.1062	1.039	0.2557	1.3271	0.2493
186	1.09	1.11	51.6	94707996	RecName: Full=Zinc finger CCCH domain-containing protein 4	HUMAN	1.1031	0.4236	0.9802	0.8289	0.9939	0.9519
245	0.59	1.07	44.5	92090606	RecName: Full=Heat shock protein HSP 90-alpha; AltName: Full=Heat shock 86 kDa; Short=HSP 86; Short=HSP86; AltName: Full=Renal carcinoma antigen NY-REN-38	HUMAN	1.0165	0.7226	1.219	0.0002	0.6911	0
181	1.2	1.27	62.5	90110781	RecName: Full=Nucleolin; AltName: Full=Protein C23	HUMAN	1.0445	0.0903	1.194	0.0078	1.2747	0.2143
8	19.1	19.1	91.3	90110027	RecName: Full=Keratin, type II cytoskeletal 8; AltName: Full=Cytokeratin-8; Short=CK-8; AltName: Full=Keratin-8; Short=K8; AltName: Full=Type-II keratin Kb8	HUMAN	0.7301	0.2852	0.774	0	3.1817	0
58	5.15	5.15	67.8	85718637	RecName: Full=Bifunctional ATP-dependent dihydroxyacetone kinase/FAD-AMP lyase (cyclizing); Includes: RecName: Full=ATP-dependent dihydroxyacetone kinase; Short=DHA kinase; AltName: Full=Glycerone kinase; Includes: RecName: Full=FAD-AMP lyase (cyclizing); AltName: Full=FAD-AMP lyase (cyclic FMN forming); AltName: Full=FMN cyclase	HUMAN	0.8341	0.0015	0.5419	0	0.9038	0.0016
71	4.11	4.12	42.4	84028235	RecName: Full=Ornithine carbamoyltransferase, mitochondrial; AltName: Full=Ornithine transcarbamylase; Short=OTCase; Flags: Precursor	HUMAN	1.0645	0.0536	0.7161	0	1.135	0.34
70	4.24	4.24	87.7	84028211	RecName: Full=Histone H2A type 1	HUMAN	1.37	0	1.3994	0	1.6623	0
13	13.51	13.51	75.3	83286923	RecName: Full=Alcohol dehydrogenase 4; AltName: Full=Alcohol dehydrogenase class II pi chain	HUMAN	0.8271	0	0.4215	0	0.9392	0.854
110	2.45	2.47	58	81175200	RecName: Full=Talin-1	HUMAN	1.0937	0.1995	1.1346	0.014	1.0231	0.7404
33	7.84	9.22	76.9	75061728	RecName: Full=Heat shock 70 kDa protein 1	HUMAN	1.0815	0.0594	1.362	0	1.9118	0
117	2.28	2.28	29.9	74762661	RecName: Full=Receptor expression-enhancing protein 6; AltName: Full=Polyposis locus protein 1-like 1	HUMAN	0.9324	0.4349	0.6796	0.0019	1.1185	0.0001
260	0.48	0.51	67.8	74762504	RecName: Full=Collagen alpha-1(XXVII) chain; Flags: Precursor	HUMAN	1.1336	0.0649	0.9829	0.7881	0.9527	0.4388
240	0.66	0.66	68.7	74749902	RecName: Full=SH3 domain-binding protein 5-like; Short=SH3BP-5-like	HUMAN	1.1355	0.2098	1.1919	0.1766	0.9853	0.8461
42	6.65	6.66	70.1	74746925	RecName: Full=Putative elongation factor 1-alpha-like 3; Short=EF-1-alpha-like 3; AltName: Full=Eukaryotic elongation factor 1 A-like 3; Short=eEF1A-like 3	HUMAN	0.9628	0.0541	1.1981	0	1.6007	0
159	1.52	1.52	70.4	74741611	RecName: Full=Putative 40S ribosomal protein S26-like 1	HUMAN	1.1538	0.1535	1.2211	0.2085	1.0064	0.9538
226	0.75	0.75	53.3	74739479	RecName: Full=17-beta-hydroxysteroid dehydrogenase type 6; Short=17-beta-HSD 6; Short=17-beta-HSD6; AltName: Full=Oxidative 3-alpha hydroxysteroid dehydrogenase; AltName: Full=3-alpha->beta-hydroxysteroid epimerase; Short=3-alpha->beta-HSE; Flags: Precursor	HUMAN	0.7727	0.0096	0.5008	0.0001	0.709	0.0049
152	1.61	1.61	45.7	74731452	RecName: Full=Carboxymethylenebutenolidase homolog	HUMAN	0.8591	0.0064	0.6599	0.0001	0.9369	0.2162
175	1.24	1.52	97.2	74723551	RecName: Full=Collagen alpha-1(XXIII) chain	HUMAN	1.1576	0.066	1.0428	0.2874	0.9583	0.4867
217	0.8	0.8	46.5	74715258	RecName: Full=Protein SMG8; AltName: Full=Protein smg-8 homolog; AltName: Full=Amplified in breast cancer gene 2 protein	HUMAN	1.1899	0.4403	1.1217	0.0363	0.9739	0.6531
256	0.51	0.54	71.7	68840003	RecName: Full=Collagen alpha-1(XIX) chain; AltName: Full=Collagen alpha-1(Y) chain; Flags: Precursor	HUMAN	1.7249	0.0364	1.4467	0.0084	0.7301	0.2587
134	2.03	2.03	38.7	67476665	RecName: Full=Epoxide hydrolase 2; AltName: Full=Soluble epoxide hydrolase; Short=SEH; AltName: Full=Epoxide hydratase; AltName: Full=Cytosolic epoxide hydrolase; Short=CEH	HUMAN	0.9252	0.3008	0.8103	0.139	0.6464	0.0107
90	3.11	3.11	58.2	66774185	RecName: Full=T-complex protein 1 subunit gamma; Short=TCP-1-gamma; AltName: Full=CCT-gamma; AltName: Full=hTRiC5	HUMAN	1.0016	0.9634	1.1551	0.0031	2.0778	0
80	3.6	3.6	65.9	62906863	RecName: Full=Enoyl-CoA hydratase, mitochondrial; AltName: Full=Short-chain enoyl-CoA hydratase; Short=SCEH; AltName: Full=Enoyl-CoA hydratase 1; Flags: Precursor	HUMAN	0.8657	0.0004	0.5995	0	1.0109	0.951
128	2.09	3.61	46	62511242	RecName: Full=4-trimethylaminobutyraldehyde dehydrogenase; Short=TMABADH; AltName: Full=Aldehyde dehydrogenase family 9 member A1; AltName: Full=Aldehyde dehydrogenase E3 isozyme; AltName: Full=Gamma-aminobutyraldehyde dehydrogenase; AltName: Full=R-aminobutyraldehyde dehydrogenase	HUMAN	0.9546	0.464	0.7999	0.0012	1.0596	0.0527
53	5.64	5.65	58.4	62511241	RecName: Full=Delta-1-pyrroline-5-carboxylate dehydrogenase, mitochondrial; Short=P5C dehydrogenase; AltName: Full=Aldehyde dehydrogenase family 4 member A1; Flags: Precursor	HUMAN	0.9927	0.9169	0.7714	0	1.0768	0.1963
223	0.77	0.78	50.5	62287123	RecName: Full=Peroxisomal trans-2-enoyl-CoA reductase; Short=TERP; AltName: Full=HPDHase; AltName: Full=pVI-ARL; AltName: Full=2,4-dienoyl-CoA reductase-related protein; Short=DCR-RP	HUMAN	1.0828	0.5641	1.0035	0.9713	0.9125	0.4138
266	0.47	0.47	42.4	61213731	RecName: Full=F-box/LRR-repeat protein 18; AltName: Full=F-box and leucine-rich repeat protein 18	HUMAN	1.1478	0.5022	1.2916	0.0101	0.9287	0.3148
258	0.5	0.5	57.5	60390226	RecName: Full=Microtubule-associated serine/threonine-protein kinase 1; AltName: Full=Syntrophin-associated serine/threonine-protein kinase	HUMAN	1.2019	0.4549	1.25	0.2216	0.9058	0.3829
43	6.59	6.59	62.8	59803098	RecName: Full=UTP--glucose-1-phosphate uridylyltransferase; AltName: Full=UDP-glucose pyrophosphorylase; Short=UDPGP; Short=UGPase	HUMAN	0.9313	0.0414	0.6802	0	1.4583	0
82	3.48	3.57	54.3	59802911	RecName: Full=10-formyltetrahydrofolate dehydrogenase; Short=10-FTHFDH; AltName: Full=Aldehyde dehydrogenase family 1 member L1	HUMAN	0.8121	0.015	0.7789	0.0029	1.6584	0
28	8.45	8.45	80.9	57015371	RecName: Full=3-ketoacyl-CoA thiolase, mitochondrial; AltName: Full=Beta-ketothiolase; AltName: Full=Acetyl-CoA acyltransferase; AltName: Full=Mitochondrial 3-oxoacyl-CoA thiolase; AltName: Full=T1	HUMAN	0.8674	0	0.595	0	1.228	0.244
232	0.71	0.71	64	56404943	RecName: Full=Protein DJ-1; AltName: Full=Oncogene DJ1; AltName: Full=Parkinson disease protein 7	HUMAN	1.174	0.1225	1.1756	0.0916	0.8232	0.0006
14	12.86	13.18	91	55977767	RecName: Full=Vimentin	HUMAN	1.5341	0	1.4055	0	1.2242	0
164	1.37	1.39	68.1	54041574	RecName: Full=Uncharacterized protein C1orf77	HUMAN	1.0139	0.6757	1.0115	0.8224	0.9954	0.8731
35	7.64	7.64	64.5	54039746	RecName: Full=Tropomyosin alpha-4 chain; AltName: Full=Tropomyosin-4	HUMAN	1.4119	0	1.2973	0	0.8391	0.0072
229	0.73	0.73	38.9	54037162	RecName: Full=Neutral alpha-glucosidase AB; AltName: Full=Glucosidase II subunit alpha; AltName: Full=Alpha-glucosidase 2; Flags: Precursor	HUMAN	0.9788	0.3787	1.0813	0.0685	0.9097	0.0001
212	0.84	0.84	50.3	52001478	RecName: Full=T-complex protein 1 subunit delta; Short=TCP-1-delta; AltName: Full=CCT-delta; AltName: Full=Stimulator of TAR RNA-binding	HUMAN	1.1186	0.0836	1.1642	0.0133	1.2648	0.176
144	1.77	1.77	46.6	51338801	RecName: Full=NAD(P) transhydrogenase, mitochondrial; AltName: Full=Nicotinamide nucleotide transhydrogenase; AltName: Full=Pyridine nucleotide transhydrogenase; Flags: Precursor	HUMAN	1.0036	0.9258	0.9745	0.6714	0.9095	0.0639
170	1.3	1.32	61.6	50401198	RecName: Full=Methyl-CpG-binding domain protein 2; AltName: Full=Methyl-CpG-binding protein MBD2; AltName: Full=Demethylase; Short=DMTase	HUMAN	1.0409	0.4686	0.9773	0.856	1.0234	0.6061
19	10.97	10.97	82.8	50400451	RecName: Full=L-xylulose reductase; Short=XR; AltName: Full=Dicarbonyl/L-xylulose reductase; AltName: Full=Kidney dicarbonyl reductase; Short=kiDCR; AltName: Full=Carbonyl reductase II; AltName: Full=Sperm surface protein P34H	HUMAN	0.7966	0	0.5541	0	0.9319	0.3059
122	2.19	2.19	49	48429239	RecName: Full=4-aminobutyrate aminotransferase, mitochondrial; AltName: Full=Gamma-amino-N-butyrate transaminase; Short=GABA transaminase; Short=GABA-T; AltName: Full=GABA aminotransferase; Short=GABA-AT; AltName: Full=L-AIBAT; AltName: Full=(S)-3-amino-2-methylpropionate transaminase; Flags: Precursor	HUMAN	0.7873	0.0003	0.5601	0.0001	0.9135	0.498
105	2.54	2.55	77	48429165	RecName: Full=THO complex subunit 4; Short=Tho4; AltName: Full=Ally of AML-1 and LEF-1; AltName: Full=Transcriptional coactivator Aly/REF; AltName: Full=bZIP-enhancing factor BEF	HUMAN	1.1045	0.1006	1.0791	0.0678	0.8159	0.1929
147	1.76	1.76	96.1	47606334	RecName: Full=10 kDa heat shock protein, mitochondrial; Short=Hsp10; AltName: Full=10 kDa chaperonin; AltName: Full=Chaperonin 10; Short=CPN10	HUMAN	0.9345	0.017	1.6324	0	1.7528	0
64	4.76	4.76	66.2	47116943	RecName: Full=Glyoxylate reductase/hydroxypyruvate reductase	HUMAN	0.8786	0.0031	0.6892	0	0.9356	0.5364
267	0.47	0.47	46.6	46577683	RecName: Full=Alanine aminotransferase 1; Short=ALT1; AltName: Full=Glutamic--pyruvic transaminase 1; AltName: Full=Glutamate pyruvate transaminase 1; Short=GPT 1; AltName: Full=Glutamic--alanine transaminase 1	HUMAN	0.8718	0.1634	0.7827	0.0694	1.0948	0.0001
93	3	3	55.8	46397817	RecName: Full=Alpha-actinin-1; AltName: Full=Alpha-actinin cytoskeletal isoform; AltName: Full=Non-muscle alpha-actinin-1; AltName: Full=F-actin cross-linking protein	HUMAN	1.1153	0.1305	1.1339	0.1206	0.733	0.0036
190	1.09	1.09	41	34222621	RecName: Full=Abhydrolase domain-containing protein 14B; AltName: Full=CCG1-interacting factor B	HUMAN	1	1	0.7636	0.0171	1.1442	0.2869
160	1.43	1.51	52.5	29427676	RecName: Full=Mitochondrial inner membrane protein; AltName: Full=Mitofilin; AltName: Full=p87/89; AltName: Full=Cell proliferation-inducing gene 4/52 protein	HUMAN	1.0443	0.6082	0.8772	0.3623	0.4661	0.1589
137	2	2	76.9	28436385	RecName: Full=Ras-related protein Rab-2B	HUMAN	0.8715	0.0724	1.3518	0	0.6176	0.0188
202	0.96	0.96	76.5	23822112	RecName: Full=Ribosome-binding protein 1; AltName: Full=Ribosome receptor protein; AltName: Full=180 kDa ribosome receptor homolog; Short=RRp; AltName: Full=ES/130-related protein	HUMAN	1.212	0.0035	1.0743	0.2159	0.4306	0.0323
195	1.01	1.01	52.3	21903482	RecName: Full=Cytochrome b-c1 complex subunit 2, mitochondrial; AltName: Full=Ubiquinol-cytochrome-c reductase complex core protein 2; AltName: Full=Core protein II; AltName: Full=Complex III subunit 2; Flags: Precursor	HUMAN	0.9534	0.186	0.7346	0	1.1521	0.3236
187	1.09	1.09	87.2	21903462	RecName: Full=60S ribosomal protein L13; AltName: Full=Breast basic conserved protein 1	HUMAN	1.0718	0.1317	1.3102	0	0.8435	0.0005
206	0.93	0.93	48.1	21903445	RecName: Full=Nicotinate-nucleotide pyrophosphorylase [carboxylating]; AltName: Full=Quinolinate phosphoribosyltransferase [decarboxylating]; Short=QAPRTase; Short=QPRTase	HUMAN	1.001	0.9791	0.9581	0.488	0.7257	0.064
69	4.28	4.28	53.1	21903432	RecName: Full=Isocitrate dehydrogenase [NADP] cytoplasmic; Short=IDH; AltName: Full=Cytosolic NADP-isocitrate dehydrogenase; AltName: Full=Oxalosuccinate decarboxylase; AltName: Full=NADP(+)-specific ICDH; AltName: Full=IDP	HUMAN	0.9811	0.6937	0.9423	0.3912	0.9468	0.2571
101	2.64	2.65	34.3	21264510	RecName: Full=D-3-phosphoglycerate dehydrogenase; Short=3-PGDH	HUMAN	1.0799	0.4274	0.9775	0.8706	1.2399	0.0001
56	5.23	5.23	76.6	21264428	RecName: Full=Stress-70 protein, mitochondrial; AltName: Full=75 kDa glucose-regulated protein; Short=GRP-75; AltName: Full=Heat shock 70 kDa protein 9; AltName: Full=Peptide-binding protein 74; Short=PBP74; AltName: Full=Mortalin; Short=MOT; Flags: Precursor	HUMAN	0.9427	0.2637	1.0799	0.4233	1.051	0.4246
198	0.99	1	42.4	20531983	RecName: Full=Aldo-keto reductase family 1 member B10; AltName: Full=Aldose reductase-like; AltName: Full=ARL-1; AltName: Full=Aldose reductase-related protein; Short=ARP; Short=hARP; AltName: Full=Small intestine reductase; Short=SI reductase	HUMAN	1.2639	0.0015	2.5547	0	1.7411	0
12	14.98	14.98	57	20455322	RecName: Full=Tubulin alpha-1C chain; AltName: Full=Tubulin alpha-6 chain; AltName: Full=Alpha-tubulin 6	HUMAN	1.1972	0	1.4526	0	1.4257	0.001
168	1.34	1.35	48.9	20454834	RecName: Full=Cell death regulator Aven	HUMAN	1.1228	0.0149	1.3151	0.0338	0.9774	0.7841
171	1.3	1.3	37.1	20141877	RecName: Full=Protein-glutamine gamma-glutamyltransferase 2; AltName: Full=Tissue transglutaminase; AltName: Full=Transglutaminase C; Short=TGase C; Short=TG(C); Short=TGC; AltName: Full=Transglutaminase-2; Short=TGase-2; AltName: Full=Transglutaminase H; Short=TGase H	HUMAN	1.0059	0.8766	1.0646	0.188	0.939	0.0987
97	2.87	3.21	62.6	20141568	RecName: Full=Isocitrate dehydrogenase [NADP], mitochondrial; Short=IDH; AltName: Full=Oxalosuccinate decarboxylase; AltName: Full=NADP(+)-specific ICDH; AltName: Full=IDP; AltName: Full=ICD-M; Flags: Precursor	HUMAN	1.2199	0.0075	1.2208	0.0298	0.4199	0.0346
191	1.07	1.08	49.4	20141464	RecName: Full=Lumican; AltName: Full=Keratan sulfate proteoglycan lumican; Short=KSPG lumican; Flags: Precursor	HUMAN	1.5125	0.037	1.2242	0.01249	1.249	0.043
200	0.99	0.99	44.6	20141424	RecName: Full=Hydroxyacyl-coenzyme A dehydrogenase, mitochondrial; Short=HCDH; AltName: Full=Short-chain 3-hydroxyacyl-CoA dehydrogenase; AltName: Full=Medium and short-chain L-3-hydroxyacyl-coenzyme A dehydrogenase; Flags: Precursor	HUMAN	0.9654	0.6843	0.9996	0.9971	0.9069	0.0002
130	2.07	2.07	46.4	20141376	RecName: Full=Trifunctional enzyme subunit alpha, mitochondrial; AltName: Full=TP-alpha; AltName: Full=78 kDa gastrin-binding protein; Includes: RecName: Full=Long-chain enoyl-CoA hydratase; Includes: RecName: Full=Long chain 3-hydroxyacyl-CoA dehydrogenase; Flags: Precursor	HUMAN	0.8963	0.1121	1.0285	0.6873	1.0274	0.6111
45	6.4	6.4	68.7	20141195	RecName: Full=Argininosuccinate synthase; AltName: Full=Citrulline--aspartate ligase	HUMAN	0.7602	0	0.5022	0	1.5505	0
239	0.66	0.66	39.8	20139284	RecName: Full=Neurogenic locus notch homolog protein 3; Short=Notch 3; Contains: RecName: Full=Notch 3 extracellular truncation; Contains: RecName: Full=Notch 3 intracellular domain; Flags: Precursor	HUMAN	1.2154	0.476	1.1316	0.636	0.9036	0.6329
76	3.84	3.84	80.5	19855073	RecName: Full=Heat shock protein beta-1; Short=HspB1; AltName: Full=Heat shock 27 kDa protein; Short=HSP 27; AltName: Full=Stress-responsive protein 27; Short=SRP27; AltName: Full=Estrogen-regulated 24 kDa protein; AltName: Full=28 kDa heat shock protein	HUMAN	1.065	0.092	1.6014	0	1.465	0
123	2.17	2.17	69.9	18202512	RecName: Full=Histone H3.1t; Short=H3t; Short=H3/t; AltName: Full=H3/g	HUMAN	1.2893	0	1.3615	0	1.4712	0
113	2.37	3.78	44.2	17865718	RecName: Full=Heat shock protein HSP 90-beta; Short=HSP 90; AltName: Full=Heat shock 84 kDa; Short=HSP 84; Short=HSP84	HUMAN	1.0124	0.7018	1.7671	0	1.4666	0
27	9.28	9.28	78.9	14916999	RecName: Full=78 kDa glucose-regulated protein; Short=GRP-78; AltName: Full=Heat shock 70 kDa protein 5; AltName: Full=Immunoglobulin heavy chain-binding protein; Short=BiP; AltName: Full=Endoplasmic reticulum lumenal Ca(2+)-binding protein grp78; Flags: Precursor	HUMAN	0.9884	0.6888	1.4491	0	1.3475	0
238	0.66	0.69	53.9	14549159	RecName: Full=rRNA 2'-O-methyltransferase fibrillarin; AltName: Full=34 kDa nucleolar scleroderma antigen	HUMAN	1.1438	0.0171	1.11	0.1753	0.6283	0.0147
225	0.75	0.76	62.8	13431764	RecName: Full=Apoptosis-inducing factor 1, mitochondrial; AltName: Full=Programmed cell death protein 8; Flags: Precursor	HUMAN	0.8187	0.0269	0.5475	0.0018	0.7774	0.0017
173	1.26	1.35	77	13124294	RecName: Full=Hydroxyacid oxidase 1; Short=HAOX1; AltName: Full=Glycolate oxidase; Short=GOX	HUMAN	1.109	0.1163	0.7797	0.0625	0.8374	0.1577
183	1.19	1.19	61.9	13123960	RecName: Full=Aflatoxin B1 aldehyde reductase member 3; AltName: Full=AFB1 aldehyde reductase 2; Short=AFB1-AR 2	HUMAN	1.0193	0.8009	0.8982	0.5084	0.7754	0.0639
174	1.25	1.28	53.6	12643900	RecName: Full=Histone-lysine N-methyltransferase MLL4; AltName: Full=Myeloid/lymphoid or mixed-lineage leukemia protein 4; AltName: Full=WW domain-binding protein 7; Short=WBP-7; AltName: Full=Trithorax homolog 2; AltName: Full=Lysine N-methyltransferase 2D; Short=KMT2D	HUMAN	1.0929	0.0102	1	1	0.4072	0.0417
50	5.75	5.75	62.8	12643424	RecName: Full=Methylmalonate-semialdehyde dehydrogenase [acylating], mitochondrial; Short=Malonate-semialdehyde dehydrogenase [acylating]; Short=MMSDH; AltName: Full=Aldehyde dehydrogenase family 6 member A1; Flags: Precursor	HUMAN	0.7953	0	0.678	0	0.9564	0.5534
242	0.65	0.65	58	12643338	RecName: Full=Glutathione S-transferase kappa 1; AltName: Full=Glutathione S-transferase subunit 13; AltName: Full=GST 13-13; AltName: Full=GST class-kappa; AltName: Full=GSTK1-1; Short=hGSTK1	HUMAN	0.9775	0.7261	1.215	0.0082	1.0132	0.988
41	6.85	6.85	63.7	12230985	RecName: Full=Arginase-1; AltName: Full=Type I arginase; AltName: Full=Liver-type arginase	HUMAN	0.9204	0.0147	0.798	0	1.5011	0.091
67	4.4	4.41	77.7	8247933	RecName: Full=Pyruvate kinase isozymes R/L; AltName: Full=R-type/L-type pyruvate kinase; AltName: Full=Red cell/liver pyruvate kinase; AltName: Full=Pyruvate kinase 1	HUMAN	1.0019	0.9757	0.9018	0.1937	1.2591	0
20	10.78	10.78	84.7	8134464	RecName: Full=Formimidoyltransferase-cyclodeaminase; AltName: Full=Formiminotransferase-cyclodeaminase; Short=FTCD; AltName: Full=LCHC1; Includes: RecName: Full=Glutamate formimidoyltransferase; AltName: Full=Glutamate formiminotransferase; AltName: Full=Glutamate formyltransferase; Includes: RecName: Full=Formimidoyltetrahydrofolate cyclodeaminase; AltName: Full=Formiminotetrahydrofolate cyclode…	HUMAN	0.8123	0	0.5323	0	1.3086	0.0001
136	2	2	57.9	7531278	RecName: Full=Succinate-semialdehyde dehydrogenase, mitochondrial; AltName: Full=NAD(+)-dependent succinic semialdehyde dehydrogenase; AltName: Full=Aldehyde dehydrogenase family 5 member A1; Flags: Precursor	HUMAN	0.9288	0.1179	0.6749	0	0.6388	0.0125
92	3.02	3.02	51.8	6686268	RecName: Full=Cytochrome P450 2C9; AltName: Full=(R)-limonene 6-monooxygenase; AltName: Full=(S)-limonene 6-monooxygenase; AltName: Full=(S)-limonene 7-monooxygenase; AltName: Full=CYPIIC9; AltName: Full=Cytochrome P450 PB-1; AltName: Full=Cytochrome P450 MP-4; AltName: Full=Cytochrome P450 MP-8; AltName: Full=S-mephenytoin 4-hydroxylase; AltName: Full=Cytochrome P-450MP	HUMAN	0.9443	0.1574	0.7477	0	1.148	0.097
94	2.97	2.98	50.8	6648082	RecName: Full=Glycogen phosphorylase, liver form	HUMAN	0.994	0.8746	0.688	0	0.8152	0.2788
79	3.64	3.64	62.3	6226903	RecName: Full=3-mercaptopyruvate sulfurtransferase; Short=MST	HUMAN	1.1227	0.0551	1.151	0.0092	0.5207	0.0237
151	1.69	1.69	68.8	6226865	RecName: Full=Serine hydroxymethyltransferase, mitochondrial; Short=SHMT; AltName: Full=Serine methylase; AltName: Full=Glycine hydroxymethyltransferase; Flags: Precursor	HUMAN	0.9763	0.6618	1.0409	0.45	1.0551	0.3105
24	9.71	9.72	64.8	6166599	RecName: Full=Myosin-9; AltName: Full=Myosin heavy chain 9; AltName: Full=Myosin heavy chain, non-muscle IIa; AltName: Full=Non-muscle myosin heavy chain IIa; Short=NMMHC II-a; Short=NMMHC-IIA; AltName: Full=Cellular myosin heavy chain, type A; AltName: Full=Non-muscle myosin heavy chain A; Short=NMMHC-A	HUMAN	1.2042	0	1.2534	0	1.2246	0
71	3.87	2.69	67.8	20532035	RecName: Full=Cytochrome P450, family 4, subfamily F, polypeptide11	HUMAN	1.03002	0.5219	1.8904	0	0.9123	0.185
143	2.12	1.89	59.2	3915660	RecName: Full=Cytochrome P450, family 51, subfamily A, polypeptide 1	HUMAN	0.9537	0.398	2.132	0	1.0123	0.452
				13124098	RecName: Full=Cytochrome P450, family 8, subfamily B, polypeptide 1	HUMAN	0.9102	0.179	2.001	0	0.6123	0.02
169	1.33	1.33	21.5	6136104	RecName: Full=UDP-glucuronosyltransferase 2B17; Short=UDPGT 2B17; AltName: Full=C19-steroid-specific UDP-glucuronosyltransferase; Short=C19-steroid-specific UDPGT; Flags: Precursor	HUMAN	0.9914	0.928	0.74	0.001	1.1748	0.1582
98	2.87	2.87	60.5	5902703	RecName: Full=Aspartate aminotransferase, cytoplasmic; AltName: Full=Transaminase A; AltName: Full=Glutamate oxaloacetate transaminase 1	HUMAN	0.8844	0.0154	0.8095	0.0061	0.6425	0.0199
4	51.64	51.64	73.7	4033707	RecName: Full=Carbamoyl-phosphate synthase [ammonia], mitochondrial; AltName: Full=Carbamoyl-phosphate synthetase I; Short=CPSase I; Flags: Precursor	HUMAN	0.782	0	0.4551	0	1.0476	0.769
208	0.9	0.9	53.9	3915893	RecName: Full=Transmembrane emp24 domain-containing protein 10; AltName: Full=21 kDa transmembrane-trafficking protein; AltName: Full=Transmembrane protein Tmp21; AltName: Full=Tmp-21-I; AltName: Full=p24delta; AltName: Full=S31III125; Short=S31I125; Flags: Precursor	HUMAN	0.9772	0.7611	1.0044	0.9792	0.7247	0.0042
143	1.79	1.79	47.1	3123225	RecName: Full=Cytoplasmic aconitate hydratase; Short=Aconitase; AltName: Full=Citrate hydro-lyase; AltName: Full=Iron-responsive element-binding protein 1; Short=IRE-BP 1; AltName: Full=Iron regulatory protein 1; Short=IRP1; AltName: Full=Ferritin repressor protein	HUMAN	0.9505	0.317	0.9	0.4142	1.1723	0
115	2.28	2.31	63.6	3122965	RecName: Full=Thiosulfate sulfurtransferase; AltName: Full=Rhodanese	HUMAN	0.9507	0.0713	0.8575	0.0024	1.0024	0.9639
162	1.42	1.42	46.7	3024079	RecName: Full=Galectin-4; Short=Gal-4; AltName: Full=Lactose-binding lectin 4; AltName: Full=L-36 lactose-binding protein; Short=L36LBP; AltName: Full=Antigen NY-CO-27	HUMAN	1.0041	0.9531	0.9683	0.7493	1.3193	0
230	0.72	0.72	40.3	2851393	RecName: Full=NADPH--cytochrome P450 reductase; Short=CPR; Short=P450R	HUMAN	1.0741	0.2571	0.9891	0.8774	0.9424	0.4145
29	8.22	8.22	80.5	2507460	RecName: Full=Protein disulfide-isomerase; Short=PDI; AltName: Full=Prolyl 4-hydroxylase subunit beta; AltName: Full=Cellular thyroid hormone-binding protein; AltName: Full=p55; Flags: Precursor	HUMAN	0.964	0.0356	1.2737	0.0002	1.2924	0
103	2.59	2.71	49.6	2507171	RecName: Full=Thioredoxin-dependent peroxide reductase, mitochondrial; AltName: Full=Peroxiredoxin-3; AltName: Full=Peroxiredoxin III; Short=Prx-III; AltName: Full=Antioxidant protein 1; Short=AOP-1; AltName: Full=Protein MER5 homolog; AltName: Full=HBC189; Flags: Precursor	HUMAN	0.9762	0.8011	0.9596	0.5954	1.2244	0.2955
34	7.84	7.84	44.3	2506872	RecName: Full=Fibronectin; Short=FN; AltName: Full=Cold-insoluble globulin; Short=CIG; Contains: RecName: Full=Anastellin; Contains: RecName: Full=Ugl-Y1; Contains: RecName: Full=Ugl-Y2; Contains: RecName: Full=Ugl-Y3; Flags: Precursor	HUMAN	1.2307	0.0039	2.0568	0	1.94195	0
116	2.28	2.28	52.3	2501205	RecName: Full=Protein disulfide-isomerase A6; AltName: Full=Protein disulfide isomerase P5; AltName: Full=Thioredoxin domain-containing protein 7; Flags: Precursor	HUMAN	0.8984	0.0969	1.095	0.2134	0.9919	0.9264
218	0.8	0.8	35.3	2498441	RecName: Full=Homogentisate 1,2-dioxygenase; AltName: Full=Homogentisic acid oxidase; AltName: Full=Homogentisate oxygenase; AltName: Full=Homogentisicase	HUMAN	0.7711	0.0537	0.5008	0.0055	1.3338	0
188	1.09	1.09	56	1730201	RecName: Full=Glycine amidinotransferase, mitochondrial; AltName: Full=L-arginine:glycine amidinotransferase; AltName: Full=Transamidinase; Flags: Precursor	HUMAN	0.9576	0.2773	1.12	0.0105	0.8503	0.1259
194	1.03	1.03	51.8	1730187	RecName: Full=Galactokinase; AltName: Full=Galactose kinase	HUMAN	1.0373	0.4131	1.0418	0.4136	0.7508	0.0026
184	1.18	1.18	54.9	1730117	RecName: Full=Fumarate hydratase, mitochondrial; Short=Fumarase; Flags: Precursor	HUMAN	1.0213	0.4824	1.0845	0.2845	0.5648	0.0206
236	0.69	0.69	43.3	1730044	RecName: Full=Ketohexokinase; AltName: Full=Hepatic fructokinase	HUMAN	0.9506	0.243	0.8241	0.0817	1.0712	0.061
166	1.36	1.36	46.7	1729976	RecName: Full=Transketolase; Short=TK	HUMAN	1.0756	0.3888	1.2408	0.0481	1.3658	0.1881
126	2.13	2.13	90.2	1718024	RecName: Full=Peroxiredoxin-6; AltName: Full=Antioxidant protein 2; AltName: Full=1-Cys peroxiredoxin; Short=1-Cys PRX; AltName: Full=Acidic calcium-independent phospholipase A2; Short=aiPLA2; AltName: Full=Non-selenium glutathione peroxidase; Short=NSGPx; AltName: Full=24 kDa protein; AltName: Full=Liver 2D page spot 40; AltName: Full=Red blood cells page spot 12	HUMAN	0.7977	0	0.7864	0	1.4338	0
215	0.82	0.82	78.1	1717975	RecName: Full=Ribonuclease UK114; AltName: Full=14.5 kDa translational inhibitor protein; Short=p14.5; AltName: Full=UK114 antigen homolog	HUMAN	0.8184	0.0095	0.6182	0.0019	1.1477	0.0472
156	1.53	1.53	51.2	1711591	RecName: Full=Bile salt sulfotransferase; AltName: Full=Hydroxysteroid Sulfotransferase; Short=HST; AltName: Full=Dehydroepiandrosterone sulfotransferase; Short=DHEA-ST; AltName: Full=Sulfotransferase 2A1; Short=ST2A1; AltName: Full=ST2; AltName: Full=ST2A3	HUMAN	0.8506	0.0816	0.6164	0.0261	0.7578	0.0569
264	0.47	0.53	81.2	1710756	RecName: Full=40S ribosomal protein S2; AltName: Full=40S ribosomal protein S4; AltName: Full=Protein LLRep3	HUMAN	1.072	0.2571	1.1842	0.0162	1.0919	0.5081
235	0.69	0.69	42.3	1709985	RecName: Full=UV excision repair protein RAD23 homolog B; Short=HR23B; Short=hHR23B; AltName: Full=XP-C repair-complementing complex 58 kDa protein; Short=p58	HUMAN	0.9971	0.9811	0.8407	0.1817	0.9719	0.8517
120	2.21	2.21	55.2	1709947	RecName: Full=Pyruvate carboxylase, mitochondrial; AltName: Full=Pyruvic carboxylase; Short=PCB; Flags: Precursor	HUMAN	0.8793	0.0007	0.8334	0.0007	1.0788	0.6157
213	0.83	0.83	67.3	1709851	RecName: Full=Splicing factor, proline- and glutamine-rich; AltName: Full=Polypyrimidine tract-binding protein-associated-splicing factor; Short=PTB-associated-splicing factor; Short=PSF; AltName: Full=DNA-binding p52/p100 complex, 100 kDa subunit; AltName: Full=100 kDa DNA-pairing protein; Short=hPOMp100	HUMAN	0.9841	0.8613	1.0634	0.6003	0.846	0.0005
227	0.73	5.94	63.1	1708307	RecName: Full=Heat shock-related 70 kDa protein 2; Short=Heat shock 70 kDa protein 2	HUMAN	1.1002	0.2536	1.2833	0.034	1.5712	0
22	10.05	10.06	63.8	1708234	RecName: Full=Hydroxymethylglutaryl-CoA synthase, mitochondrial; Short=HMG-CoA synthase; AltName: Full=3-hydroxy-3-methylglutaryl coenzyme A synthase; Flags: Precursor	HUMAN	0.777	0	0.6444	0	1.1016	0.098
99	2.84	2.84	59.7	1706870	RecName: Full=Flavin reductase; Short=FR; AltName: Full=NADPH-dependent diaphorase; AltName: Full=NADPH-flavin reductase; Short=FLR; AltName: Full=Biliverdin reductase B; Short=BVR-B; AltName: Full=Biliverdin-IX beta-reductase; AltName: Full=Green heme-binding protein; Short=GHBP	HUMAN	0.7449	0.0101	0.8173	0.0103	0.794	0.0054
102	2.61	2.62	56.9	1706799	RecName: Full=Fibrinogen alpha chain; Contains: RecName: Full=Fibrinopeptide A; Flags: Precursor	HUMAN	1.0459	0.3091	1.3642	0	0.79	0.1734
155	1.56	1.56	70.8	1706611	RecName: Full=Elongation factor Tu, mitochondrial; Short=EF-Tu; AltName: Full=P43; Flags: Precursor	HUMAN	1.0286	0.7286	1.185	0.0396	0.2682	0.0491
63	4.79	4.79	70.9	1706396	RecName: Full=Peroxisomal multifunctional enzyme type 2; Short=MFE-2; AltName: Full=D-bifunctional protein; Short=DBP; AltName: Full=17-beta-hydroxysteroid dehydrogenase 4; Short=17-beta-HSD 4; Includes: RecName: Full=3-hydroxyacyl-CoA dehydrogenase; Includes: RecName: Full=3-alpha,7-alpha,12-alpha-trihydroxy-5-beta-cholest-24-enoyl-CoA hydratase	HUMAN	1.082	0.0047	1.0593	0.0582	2.3428	0
205	0.93	2.47	24.5	1706379	RecName: Full=Fatty aldehyde dehydrogenase; AltName: Full=Aldehyde dehydrogenase family 3 member A2; AltName: Full=Aldehyde dehydrogenase 10; AltName: Full=Microsomal aldehyde dehydrogenase	HUMAN	0.8549	0.0187	0.9621	0.8284	1.5655	0.1082
197	0.99	1.01	34	1705916	RecName: Full=Clathrin heavy chain 1; AltName: Full=Clathrin heavy chain on chromosome 17; Short=CLH-17	HUMAN	1.0048	0.96	1.175	0.0124	0.9485	0.8016
257	0.5	6.9	56.7	1705823	RecName: Full=Aldo-keto reductase family 1 member C4; AltName: Full=Chlordecone reductase; Short=CDR; AltName: Full=3-alpha-hydroxysteroid dehydrogenase type I; AltName: Full=3-alpha-HSD1; AltName: Full=Dihydrodiol dehydrogenase 4; Short=DD-4; Short=DD4; AltName: Full=HAKRA	HUMAN	0.9225	0.0035	0.8695	0.0043	1.493	0
146	1.76	1.77	56.7	1703319	RecName: Full=Annexin A4; AltName: Full=Annexin-4; AltName: Full=Annexin IV; AltName: Full=Lipocortin IV; AltName: Full=Endonexin I; AltName: Full=Chromobindin-4; AltName: Full=Protein II; AltName: Full=P32.5; AltName: Full=Placental anticoagulant protein II; Short=PAP-II; AltName: Full=PP4-X; AltName: Full=35-beta calcimedin; AltName: Full=Carbohydrate-binding protein p33/p41	HUMAN	1.0732	0.0551	0.9237	0.2628	0.9347	0.472
125	2.14	2.14	66.3	1703068	RecName: Full=Very long-chain specific acyl-CoA dehydrogenase, mitochondrial; Short=VLCAD; Flags: Precursor	HUMAN	1.1251	0.1414	0.9371	0.4081	0.9015	0.4338
108	2.5	2.5	56.1	1352726	RecName: Full=Phosphatidylethanolamine-binding protein 1; Short=PEBP-1; AltName: Full=Prostatic-binding protein; AltName: Full=HCNPpp; AltName: Full=Neuropolypeptide h3; AltName: Full=Raf kinase inhibitor protein; Short=RKIP; Contains: RecName: Full=Hippocampal cholinergic neurostimulating peptide; Short=HCNP	HUMAN	0.874	0.0005	0.633	0	0.9351	0.6107
85	3.36	3.36	61.2	1352403	RecName: Full=Fructose-1,6-bisphosphatase 1; Short=FBPase 1; AltName: Full=D-fructose-1,6-bisphosphate 1-phosphohydrolase 1	HUMAN	0.9774	0.5204	0.6039	0.0001	0.7485	0.0092
179	1.21	1.21	62.9	1352049	RecName: Full=ATP synthase subunit O, mitochondrial; AltName: Full=Oligomycin sensitivity conferral protein; Short=OSCP; Flags: Precursor	HUMAN	1.0249	0.7991	1.0001	0.9989	0.7865	0.145
228	0.73	2.81	44.7	1346733	RecName: Full=Plastin-2; AltName: Full=L-plastin; AltName: Full=Lymphocyte cytosolic protein 1; Short=LCP-1; AltName: Full=LC64P	HUMAN	1.209	0.0463	1.4473	0.02457	1.0132	0.8727
248	0.57	0.57	33.6	1346021	RecName: Full=Dimethylaniline monooxygenase [N-oxide-forming] 5; AltName: Full=Hepatic flavin-containing monooxygenase 5; Short=FMO 5; AltName: Full=Dimethylaniline oxidase 5	HUMAN	0.9509	0.4941	0.8963	0.3418	0.9194	0.1013
77	3.77	3.77	65.4	1345593	RecName: Full=14-3-3 protein eta; AltName: Full=Protein AS1	HUMAN	1.1314	0.0516	1.3915	0.0001	1.0527	0.2109
176	1.24	1.24	24.8	1168283	RecName: Full=Short/branched chain specific acyl-CoA dehydrogenase, mitochondrial; Short=SBCAD; AltName: Full=2-methyl branched chain acyl-CoA dehydrogenase; Short=2-MEBCAD; AltName: Full=2-methylbutyryl-coenzyme A dehydrogenase; Short=2-methylbutyryl-CoA dehydrogenase; Flags: Precursor	HUMAN	0.8028	0.0141	0.7423	0.069	1.1842	0
149	1.7	1.7	41.7	730163	RecName: Full=Nicotinamide N-methyltransferase	HUMAN	0.7907	0.0004	0.8026	0.0166	1.3486	0
112	2.38	2.38	69	585670	RecName: Full=Phosphoglucomutase-1; Short=PGM 1; AltName: Full=Glucose phosphomutase 1	HUMAN	1.0148	0.8233	0.8507	0.0623	0.7452	0.0092
119	2.22	2.22	74.9	585110	RecName: Full=Electron transfer flavoprotein subunit beta; Short=Beta-ETF	HUMAN	1.0704	0.1447	0.9879	0.7885	0.9694	0.3318
54	5.57	5.57	59.8	548453	RecName: Full=Peroxiredoxin-1; AltName: Full=Thioredoxin peroxidase 2; AltName: Full=Thioredoxin-dependent peroxide reductase 2; AltName: Full=Proliferation-associated gene protein; Short=PAG; AltName: Full=Natural killer cell-enhancing factor A; Short=NKEF-A	HUMAN	0.8848	0	0.9838	0.5634	0.8258	0.0045
153	1.6	1.6	62.9	462184	RecName: Full=Serine hydroxymethyltransferase, cytosolic; Short=SHMT; AltName: Full=Serine methylase; AltName: Full=Glycine hydroxymethyltransferase	HUMAN	0.8958	0.0601	0.6852	0.0005	0.4589	0.0396
124	2.16	2.16	53.6	417241	RecName: Full=Long-chain-fatty-acid--CoA ligase 1; AltName: Full=Long-chain acyl-CoA synthetase 1; Short=LACS 1; AltName: Full=Long-chain acyl-CoA synthetase 2; Short=LACS 2; AltName: Full=Palmitoyl-CoA ligase 1; AltName: Full=Palmitoyl-CoA ligase 2; AltName: Full=Acyl-CoA synthetase 1; Short=ACS1; AltName: Full=Long-chain fatty acid-CoA ligase 2	HUMAN	0.9147	0.2823	0.7595	0.0174	0.5424	0.0211
104	2.55	2.55	55.7	417144	RecName: Full=4-hydroxyphenylpyruvate dioxygenase; AltName: Full=4-hydroxyphenylpyruvic acid oxidase; Short=HPPDase; Short=4HPPD; Short=HPD	HUMAN	0.9313	0.1659	0.5325	0	0.7084	0.0754
25	9.47	9.47	63.8	416877	RecName: Full=Aldo-keto reductase family 1 member C1; AltName: Full=20-alpha-hydroxysteroid dehydrogenase; Short=20-alpha-HSD; AltName: Full=Trans-1,2-dihydrobenzene-1,2-diol dehydrogenase; AltName: Full=Indanol dehydrogenase; AltName: Full=Dihydrodiol dehydrogenase 1/2; Short=DD1/DD2; AltName: Full=Chlordecone reductase homolog HAKRC; AltName: Full=High-affinity hepatic bile acid-binding protein…	HUMAN	1.0587	0.5786	1.0995	0.3254	1.5614	0.3167
95	2.97	2.98	52.5	399492	RecName: Full=Fibrinogen beta chain; Contains: RecName: Full=Fibrinopeptide B; Flags: Precursor	HUMAN	0.9128	0.0132	1.3817	0	0.8812	0.8312
135	2.02	2.02	32.9	266762	RecName: Full=Biglycan; AltName: Full=Bone/cartilage proteoglycan I; AltName: Full=PG-S1; Flags: Precursor	HUMAN	1.313	0.0031	1.3629	0.0021	0.5429	0.503
201	0.97	0.98	39.1	136727	RecName: Full=UDP-glucuronosyltransferase 2B7; Short=UDPGT 2B7; AltName: Full=3,4-catechol estrogen-specific UDPGT; AltName: Full=UDPGTh-2; AltName: Full=UDP-glucuronosyltransferase 2B9; Short=UDPGT 2B9; Flags: Precursor	HUMAN	0.9461	0.3271	0.5781	0.0003	0.9642	0.4207
138	2	2	31.4	135846	RecName: Full=Parathymosin	HUMAN	0.9324	0.0697	0.889	0.0079	0.9032	0.0002
158	1.53	1.53	31.4	135773	RecName: Full=Thioredoxin; Short=Trx; AltName: Full=ATL-derived factor; Short=ADF; AltName: Full=Surface-associated sulphydryl protein; Short=SASP	HUMAN	0.9778	0.5597	1.2811	0.0046	0.9473	0.113
40	6.85	6.86	72.8	135755	RecName: Full=Acetyl-CoA acetyltransferase, mitochondrial; AltName: Full=Acetoacetyl-CoA thiolase; AltName: Full=T2; Flags: Precursor	HUMAN	0.913	0.0227	0.6661	0	1.2522	0
39	6.89	6.89	69.8	135751	RecName: Full=3-ketoacyl-CoA thiolase, peroxisomal; AltName: Full=Beta-ketothiolase; AltName: Full=Acetyl-CoA acyltransferase; AltName: Full=Peroxisomal 3-oxoacyl-CoA thiolase; Flags: Precursor	HUMAN	0.9764	0.6011	0.8063	0.0015	1.6341	0
84	3.41	3.41	60.2	134855	RecName: Full=Serine--pyruvate aminotransferase; Short=SPT; AltName: Full=Alanine--glyoxylate aminotransferase; Short=AGT	HUMAN	0.9493	0.101	0.7138	0	1.0315	0.4137
52	5.69	5.7	47.7	134665	RecName: Full=Superoxide dismutase [Mn], mitochondrial; Flags: Precursor	HUMAN	0.8202	0	2.131	0	0.9653	0.827
96	2.91	2.91	66.9	133257	RecName: Full=Heterogeneous nuclear ribonucleoproteins A2/B1; Short=hnRNP A2/B1	HUMAN	1.0138	0.8614	1.1907	0.0146	0.6588	0.0174
219	0.8	0.8	57.4	133061	RecName: Full=60S acidic ribosomal protein P2; AltName: Full=Renal carcinoma antigen NY-REN-44	HUMAN	0.8877	0.1616	1.138	0.1646	1.1165	0.1536
196	1.01	1.01	43.7	132559	RecName: Full=Dolichyl-diphosphooligosaccharide--protein glycosyltransferase subunit 1; AltName: Full=Dolichyl-diphosphooligosaccharide--protein glycosyltransferase 67 kDa subunit; AltName: Full=Ribophorin-1; AltName: Full=Ribophorin I; Short=RPN-I; Flags: Precursor	HUMAN	1.0534	0.4019	1.0349	0.6739	0.9824	0.9486
121	2.2	2.2	82.1	130979	RecName: Full=Profilin-1; AltName: Full=Profilin I	HUMAN	0.9308	0.1151	1.0148	0.6839	0.7739	0.1903
150	1.7	1.7	41.7	130683	RecName: Full=Voltage-dependent anion-selective channel protein 1; Short=VDAC-1; Short=hVDAC1; AltName: Full=Outer mitochondrial membrane protein porin 1; AltName: Full=Plasmalemmal porin; AltName: Full=Porin 31HL; AltName: Full=Porin 31HM	HUMAN	1.1243	0.567	1.4649	0.784	1.4144	0
11	15.12	15.12	82.7	129379	RecName: Full=60 kDa heat shock protein, mitochondrial; AltName: Full=Heat shock protein 60; Short=HSP-60; Short=Hsp60; AltName: Full=60 kDa chaperonin; AltName: Full=Chaperonin 60; Short=CPN60; AltName: Full=Mitochondrial matrix protein P1; AltName: Full=P60 lymphocyte protein; AltName: Full=HuCHA60; Flags: Precursor	HUMAN	0.9147	0.0001	1.3942	0	0.4699	0.0251
209	0.89	0.89	50.3	129063	RecName: Full=Pyruvate dehydrogenase E1 component subunit alpha, somatic form, mitochondrial; AltName: Full=PDHE1-A type I; Flags: Precursor	HUMAN	1.0816	0.3367	1.3117	0.0657	1.2684	0.1833
109	2.46	2.46	56.6	127983	RecName: Full=Nucleoside diphosphate kinase B; Short=NDP kinase B; Short=NDK B; AltName: Full=nm23-H2; AltName: Full=C-myc purine-binding transcription factor PUF	HUMAN	0.9928	0.8779	1.3104	0.0013	0.7948	0.0011
251	0.55	0.55	51.1	127234	RecName: Full=Moesin; AltName: Full=Membrane-organizing extension spike protein	HUMAN	1.2409	0.0184	1.2758	0.0001	0.96	0.529
83	3.44	3.44	63	126047	RecName: Full=L-lactate dehydrogenase A chain; Short=LDH-A; AltName: Full=LDH muscle subunit; Short=LDH-M; AltName: Full=Renal carcinoma antigen NY-REN-59; AltName: Full=Cell proliferation-inducing gene 19 protein	HUMAN	0.859	0.0015	0.9583	0.2366	1.3651	0
38	6.93	6.97	80.9	125962	RecName: Full=Lamin-A/C; AltName: Full=70 kDa lamin; AltName: Full=Renal carcinoma antigen NY-REN-32	HUMAN	1.0899	0.0011	1.1997	0	1.608	0
73	4.03	4.03	67.9	125145	RecName: Full=Ig kappa chain C region	HUMAN	0.9433	0.1939	1.1416	0.0065	1.0654	0.6388
9	18.31	18.31	84.4	125083	RecName: Full=Keratin, type I cytoskeletal 18; AltName: Full=Cytokeratin-18; Short=CK-18; AltName: Full=Keratin-18; Short=K18; AltName: Full=Cell proliferation-inducing gene 46 protein	HUMAN	0.7596	0.566	0.8012	0	1.4215	0.49
36	7.25	7.25	47	123926	RecName: Full=Epoxide hydrolase 1; AltName: Full=Microsomal epoxide hydrolase; AltName: Full=Epoxide hydratase	HUMAN	0.8933	0	0.8081	0	1.1583	0.441
131	2.06	2.06	70.3	122833	RecName: Full=Delta-aminolevulinic acid dehydratase; Short=ALADH; AltName: Full=Porphobilinogen synthase	HUMAN	0.8855	0.0581	0.9501	0.5938	1.1454	0.3153
17	11.13	11.13	82.3	122713	RecName: Full=Hemoglobin subunit delta; AltName: Full=Hemoglobin delta chain; AltName: Full=Delta-globin	HUMAN	0.5994	0	1.2785	0	1.6038	0
192	1.07	1.07	43	122335	RecName: Full=Hemoglobin subunit zeta; AltName: Full=Hemoglobin zeta chain; AltName: Full=Zeta-globin; AltName: Full=HBAZ	HUMAN	0.6141	0	1.411	0	1.1261	0
65	4.57	4.57	82.5	122028	RecName: Full=Histone H2B type 1-M; AltName: Full=H2B 291B	HUMAN	1.3686	0	1.4729	0	1.383	0
48	5.95	5.95	87.2	121919	RecName: Full=Histone H1.4; AltName: Full=Histone H1b	HUMAN	1.2687	0	1.2134	0.0003	1.2759	0.0572
23	9.96	9.96	60.8	121730	RecName: Full=Glutathione S-transferase A1; AltName: Full=GTH1; AltName: Full=GST HA subunit 1; AltName: Full=GST-epsilon; AltName: Full=GSTA1-1; AltName: Full=GST class-alpha member 1	HUMAN	0.7231	0	0.4466	0	0.968	0.943
57	5.23	5.23	54.5	121039	RecName: Full=Ig gamma-1 chain C region	HUMAN	0.9972	0.9529	1.1225	0.2329	1.2408	0.0927
32	7.91	7.91	75.2	120649	RecName: Full=Glyceraldehyde-3-phosphate dehydrogenase; Short=GAPDH	HUMAN	1.0246	0.1848	1.1246	0	0.4484	0.0294
78	3.77	3.77	65.7	120523	RecName: Full=Ferritin light chain; Short=Ferritin L subunit	HUMAN	1.2297	0	1.1267	0.0005	1.0934	0.2836
44	6.46	6.46	81.9	119808	RecName: Full=Fatty acid-binding protein, liver; AltName: Full=Liver-type fatty acid-binding protein; Short=L-FABP; AltName: Full=Fatty acid-binding protein 1	HUMAN	0.7598	0	0.5716	0	1.0757	0.673
100	2.67	2.67	48	119778	RecName: Full=Fumarylacetoacetase; Short=FAA; AltName: Full=Fumarylacetoacetate hydrolase; AltName: Full=Beta-diketonase	HUMAN	0.8575	0.1182	0.6537	0.0038	1.2041	0.0003
145	1.77	1.77	74.5	119636	RecName: Full=Electron transfer flavoprotein subunit alpha, mitochondrial; Short=Alpha-ETF; Flags: Precursor	HUMAN	0.8035	0	0.7884	0	1.0167	0.868
5	21.83	21.83	83.8	119576	RecName: Full=Liver carboxylesterase 1; AltName: Full=Acyl-coenzyme A:cholesterol acyltransferase; Short=ACAT; AltName: Full=Monocyte/macrophage serine esterase; AltName: Full=HMSE; AltName: Full=Serine esterase 1; AltName: Full=Brain carboxylesterase hBr1; AltName: Full=Triacylglycerol hydrolase; Short=TGH; AltName: Full=Egasyn; AltName: Full=Retinyl ester hydrolase; Short=REH; AltName: Full=Coc…	HUMAN	0.8907	0	0.7323	0	1.7538	0
106	2.52	2.53	49.1	119530	RecName: Full=Protein disulfide-isomerase A4; AltName: Full=Endoplasmic reticulum resident protein 72; Short=ER protein 72; Short=ERp-72; Short=ERp72; AltName: Full=Endoplasmic reticulum resident protein 70; Short=ER protein 70; Short=ERp70; Flags: Precursor	HUMAN	0.9605	0.2109	1.2191	0.0074	1.2628	0
30	8.19	8.2	55	119360	RecName: Full=Endoplasmin; AltName: Full=Heat shock protein 90 kDa beta member 1; AltName: Full=94 kDa glucose-regulated protein; Short=GRP-94; AltName: Full=gp96 homolog; AltName: Full=Tumor rejection antigen 1; Flags: Precursor	HUMAN	0.9647	0.0398	1.0727	0.0016	0.9635	0.6759
26	9.35	9.37	70.3	119339	RecName: Full=Alpha-enolase; AltName: Full=2-phospho-D-glycerate hydro-lyase; AltName: Full=Non-neural enolase; Short=NNE; AltName: Full=Enolase 1; AltName: Full=Phosphopyruvate hydratase; AltName: Full=C-myc promoter-binding protein; AltName: Full=MBP-1; AltName: Full=MPB-1; AltName: Full=Plasminogen-binding protein	HUMAN	0.9183	0	1.3258	0	0.9488	0.5243
252	0.55	0.55	35.9	119165	RecName: Full=Elongation factor 1-gamma; Short=EF-1-gamma; AltName: Full=eEF-1B gamma	HUMAN	0.9072	0.2809	1.1916	0.301	1.0623	0.1843
123	4.51	4.59	69	4505773	RecName: Full Prohibitin 1; Short=prohibitin	HUMAN	0.96342	0.679	1.8111	0.001	1.2521	0.008
136	9.17	8.16	69.3	76363296	RecName: Full Prohibitin 2; Short=prohibitin 2	HUMAN	1.60426	0.0371	2.9912	0	1.5425	0.0051
16	11.78	11.78	81	118541	RecName: Full=Glutamate dehydrogenase 1, mitochondrial; Short=GDH 1; Flags: Precursor	HUMAN	0.9213	0.0001	0.687	0	1.0964	0.991
68	4.4	4.4	75.1	118519	RecName: Full=Carbonyl reductase [NADPH] 1; AltName: Full=NADPH-dependent carbonyl reductase 1; AltName: Full=Prostaglandin-E(2) 9-reductase; AltName: Full=Prostaglandin 9-ketoreductase; AltName: Full=15-hydroxyprostaglandin dehydrogenase [NADP+]	HUMAN	0.9779	0.6392	0.9349	0.0299	1.6804	0
15	12.09	12.09	68.1	118504	RecName: Full=Aldehyde dehydrogenase, mitochondrial; AltName: Full=ALDH class 2; AltName: Full=ALDHI; AltName: Full=ALDH-E2; Flags: Precursor	HUMAN	0.8007	0.0001	0.5688	0	1.2515	22
37	7.13	9.45	67.1	118495	RecName: Full=Retinal dehydrogenase 1; Short=RALDH 1; Short=RalDH1; AltName: Full=Aldehyde dehydrogenase family 1 member A1; AltName: Full=Aldehyde dehydrogenase, cytosolic; AltName: Full=ALHDII; AltName: Full=ALDH-E1	HUMAN	1.0041	0.9148	0.8387	0	1.2236	0.0001
91	3.1	3.1	33.3	117501	RecName: Full=Calreticulin; AltName: Full=CRP55; AltName: Full=Calregulin; AltName: Full=HACBP; AltName: Full=Endoplasmic reticulum resident protein 60; Short=ERp60; AltName: Full=grp60; Flags: Precursor	HUMAN	0.9495	0.3367	1.0408	0.1205	0.4569	0.0284
207	0.92	0.92	43.4	117250	RecName: Full=Cytochrome P450 2E1; AltName: Full=CYPIIE1; AltName: Full=4-nitrophenol 2-hydroxylase; AltName: Full=Cytochrome P450-J	HUMAN	1.0067	0.9546	0.82	0.1391	0.9391	0.1706
221	0.78	0.79	43.9	117225	RecName: Full=Cytochrome P450 2C8; AltName: Full=CYPIIC8; AltName: Full=Cytochrome P450 form 1; AltName: Full=Cytochrome P450 MP-12; AltName: Full=Cytochrome P450 MP-20; AltName: Full=Cytochrome P450 IIC2; AltName: Full=S-mephenytoin 4-hydroxylase	HUMAN	0.6446	0	0.6392	0	0.9428	0.761
132	2.05	2.05	15	117020	RecName: Full=Cytochrome c oxidase subunit 2; AltName: Full=Cytochrome c oxidase polypeptide II	HUMAN	1.0469	0.4506	0.8911	0.4476	0.6179	0.0203
262	0.48	0.49	47.6	116848	RecName: Full=Cofilin-1; AltName: Full=Cofilin, non-muscle isoform; AltName: Full=18 kDa phosphoprotein; Short=p18	HUMAN	1.1632	0.0024	1.3436	0.014	0.87	0.0003
189	1.09	1.09	39.6	115717	RecName: Full=Cathepsin D; Contains: RecName: Full=Cathepsin D light chain; Contains: RecName: Full=Cathepsin D heavy chain; Flags: Precursor	HUMAN	1.0883	0.1141	0.9318	0.1166	1.4309	0
60	5.02	5.02	55	115702	RecName: Full=Catalase	HUMAN	0.9453	0.1376	0.7371	0	0.8959	0.0071
87	3.15	3.15	66.5	115206	RecName: Full=C-1-tetrahydrofolate synthase, cytoplasmic; Short=C1-THF synthase; Includes: RecName: Full=Methylenetetrahydrofolate dehydrogenase; Includes: RecName: Full=Methenyltetrahydrofolate cyclohydrolase; Includes: RecName: Full=Formyltetrahydrofolate synthetase	HUMAN	0.8644	0.0443	0.7114	0.0058	0.4394	0.0307
193	1.06	1.06	45.8	114823	RecName: Full=Erythrocyte band 7 integral membrane protein; AltName: Full=Stomatin; AltName: Full=Protein 7.2b	HUMAN	1.1242	0.3694	1.1221	0.3179	0.6643	0.0091
75	3.87	3.87	56.8	114762	RecName: Full=Nucleophosmin; Short=NPM; AltName: Full=Nucleolar phosphoprotein B23; AltName: Full=Numatrin; AltName: Full=Nucleolar protein NO38	HUMAN	1.1414	0.0001	1.4996	0	1.7682	0
21	10.15	10.16	74.9	114549	RecName: Full=ATP synthase subunit beta, mitochondrial; Flags: Precursor	HUMAN	0.9244	0.0017	0.8491	0	0.883	0.0616
111	2.4	2.41	65.5	113992	RecName: Full=Apolipoprotein A-I; Short=Apo-AI; Short=ApoA-I; AltName: Full=Apolipoprotein A1; Contains: RecName: Full=Apolipoprotein A-I(1-242); Flags: Precursor	HUMAN	0.9768	0.4362	1.0025	0.9567	1.4925	0
141	1.83	1.84	56.3	113980	RecName: Full=Amine oxidase [flavin-containing] B; AltName: Full=Monoamine oxidase type B; Short=MAO-B	HUMAN	0.9555	0.2815	0.9221	0.15	1.0832	0.3676
18	11.03	11.03	74	113962	RecName: Full=Annexin A6; AltName: Full=Annexin-6; AltName: Full=Annexin VI; AltName: Full=Lipocortin VI; AltName: Full=p68; AltName: Full=p70; AltName: Full=Protein III; AltName: Full=Chromobindin-20; AltName: Full=67 kDa calelectrin; AltName: Full=Calphobindin-II; Short=CPB-II	HUMAN	1.0086	0.7591	0.8548	0.0004	0.9272	0.117
214	0.82	0.82	45	113936	RecName: Full=Antithrombin-III; Short=ATIII; AltName: Full=Serpin C1; Flags: Precursor	HUMAN	0.9027	0.567	0.9188	0.345	0.8039	0.3783
10	17.2	17.2	59.3	113611	RecName: Full=Fructose-bisphosphate aldolase B; AltName: Full=Liver-type aldolase	HUMAN	0.7598	0	0.4404	0	2.2068	0
180	1.2	1.69	61.8	113606	RecName: Full=Fructose-bisphosphate aldolase A; AltName: Full=Muscle-type aldolase; AltName: Full=Lung cancer antigen NY-LU-1	HUMAN	1.0437	0.5959	1.4007	0.139	1.6942	0
259	0.49	0.49	47.7	113600	RecName: Full=Alcohol dehydrogenase [NADP+]; AltName: Full=Aldehyde reductase; AltName: Full=Aldo-keto reductase family 1 member A1	HUMAN	0.983	0.6252	0.9063	0.0992	1.1349	0.3735
66	4.53	4.53	82.2	113459	RecName: Full=ADP/ATP translocase 2; AltName: Full=Adenine nucleotide translocator 2; Short=ANT 2; AltName: Full=ADP,ATP carrier protein 2; AltName: Full=Solute carrier family 25 member 5; AltName: Full=ADP,ATP carrier protein, fibroblast isoform	HUMAN	1.1127	0.0009	1.1452	0.0028	0.8877	0.0038
88	3.14	17.68	73.6	113398	RecName: Full=Alcohol dehydrogenase 1C; AltName: Full=Alcohol dehydrogenase subunit gamma	HUMAN	0.8117	0.0001	0.5555	0	0.9432	0.262
6	21.81	21.81	88	113394	RecName: Full=Alcohol dehydrogenase 1B; AltName: Full=Alcohol dehydrogenase subunit beta	HUMAN	0.7677	0	0.4395	0	0.8588	0.1606
107	2.5	2.51	57.2	113017	RecName: Full=Medium-chain specific acyl-CoA dehydrogenase, mitochondrial; Short=MCAD; Flags: Precursor	HUMAN	1.0362	0.3023	0.9807	0.7262	0.8566	0.1416
61	4.81	4.81	59.5	112983	RecName: Full=Aspartate aminotransferase, mitochondrial; Short=mAspAT; AltName: Full=Transaminase A; AltName: Full=Glutamate oxaloacetate transaminase 2; AltName: Full=Fatty acid-binding protein; Short=FABP-1; AltName: Full=Plasma membrane-associated fatty acid-binding protein; Short=FABPpm; Flags: Precursor	HUMAN	0.9287	0.0048	0.7082	0	0.95663	0.919
